# Supplementary material for: First de novo whole genome sequencing and assembly of the bar-headed goose
Source: PeerJ. 2020 Apr 6;8:e8914. doi: 10.7717/peerj.8914 (PMC7144584; doi:10.7717/peerj.8914)
Supplement: Table S5 [file peerj-08-8914-s006.xlsx]

## Sheet: Table S5
Table S5 GO enrichment in specific orthologous found exclusively in the bar-headed goose.
Number of genes	GO functional annotation
12	Molecular Function: protein binding (GO:0005515)
12	Molecular Function: 3',5'-cyclic-nucleotide phosphodiesterase activity (GO:0004114),Molecular Function: protein binding (GO:0005515),Biological Process: signal transduction (GO:0007165),Molecular Function: phosphoric diester hydrolase activity (GO:0008081)
11	Molecular Function: protein binding (GO:0005515)
11	Molecular Function: G-protein coupled receptor activity (GO:0004930),Biological Process: G-protein coupled receptor signaling pathway (GO:0007186),Biological Process: visual perception (GO:0007601),Biological Process: phototransduction (GO:0007602),Cellular Component: integral to membrane (GO:0016021)
11	Cellular Component: integral to membrane (GO:0016021)
11	Molecular Function: protein binding (GO:0005515)
11	Molecular Function: DNA binding (GO:0003677),Molecular Function: DNA-directed RNA polymerase activity (GO:0003899),Cellular Component: DNA-directed RNA polymerase III complex (GO:0005666),Biological Process: transcription from RNA polymerase III promoter (GO:0006383)
10	Biological Process: cell death (GO:0008219)
10	Molecular Function: calcium ion binding (GO:0005509)
10	Molecular Function: receptor binding (GO:0005102),Molecular Function: fibroblast growth factor receptor binding (GO:0005104),Cellular Component: extracellular region (GO:0005576),Molecular Function: growth factor activity (GO:0008083),Biological Process: fibroblast growth factor receptor signaling pathway (GO:0008543)
10	Molecular Function: translation elongation factor activity (GO:0003746),Molecular Function: GTP binding (GO:0005525),Cellular Component: intracellular (GO:0005622),Biological Process: translational elongation (GO:0006414)
10	Molecular Function: nucleic acid binding (GO:0003676),Molecular Function: helicase activity (GO:0004386),Molecular Function: ATP binding (GO:0005524),Molecular Function: ATP-dependent helicase activity (GO:0008026),Molecular Function: hydrolase activity, acting on acid anhydrides (GO:0016817)
9	Molecular Function: ATP binding (GO:0005524)
9	Molecular Function: interleukin-1 receptor binding (GO:0005149),Cellular Component: extracellular space (GO:0005615)
9	Molecular Function: protein binding (GO:0005515)
9	Molecular Function: catalytic activity (GO:0003824),Molecular Function: iron-sulfur cluster binding (GO:0051536)
9	Molecular Function: RNA binding (GO:0003723)
9	Molecular Function: hydrolase activity (GO:0016787)
9	Molecular Function: protein binding (GO:0005515),Biological Process: muscle organ development (GO:0007517)
9	Molecular Function: cAMP-dependent protein kinase inhibitor activity (GO:0004862),Biological Process: negative regulation of protein kinase activity (GO:0006469)
8	Molecular Function: protein binding (GO:0005515)
8	Molecular Function: sequence-specific DNA binding transcription factor activity (GO:0003700),Biological Process: regulation of transcription, DNA-dependent (GO:0006355),Molecular Function: sequence-specific DNA binding (GO:0043565)
8	Molecular Function: nucleic acid binding (GO:0003676)
8	Molecular Function: protein binding (GO:0005515),Molecular Function: metal ion binding (GO:0046872)
8	Cellular Component: mitochondrial outer membrane (GO:0005741),Biological Process: intracellular protein transport (GO:0006886)
7	Molecular Function: protein binding (GO:0005515)
7	Molecular Function: protein binding (GO:0005515)
7	Molecular Function: structural constituent of ribosome (GO:0003735),Cellular Component: intracellular (GO:0005622),Cellular Component: ribosome (GO:0005840),Biological Process: translation (GO:0006412)
7	Molecular Function: interleukin-1 receptor binding (GO:0005149),Molecular Function: interleukin-1 receptor antagonist activity (GO:0005152),Cellular Component: extracellular space (GO:0005615)
7	Cellular Component: exocyst (GO:0000145),Biological Process: exocytosis (GO:0006887)
7	Molecular Function: protein binding (GO:0005515)
7	Molecular Function: hydrolase activity, hydrolyzing O-glycosyl compounds (GO:0004553),Biological Process: mannose metabolic process (GO:0006013),Molecular Function: zinc ion binding (GO:0008270),Molecular Function: mannosidase activity (GO:0015923)
7	Molecular Function: protein binding (GO:0005515),Molecular Function: metal ion binding (GO:0046872)
7	Molecular Function: phosphorylase activity (GO:0004645),Biological Process: pyrimidine nucleobase metabolic process (GO:0006206),Biological Process: metabolic process (GO:0008152),Molecular Function: transferase activity, transferring glycosyl groups (GO:0016757)
6	Molecular Function: DNA binding (GO:0003677),Molecular Function: DNA helicase activity (GO:0003678),Molecular Function: ATP binding (GO:0005524),Cellular Component: nucleus (GO:0005634),Biological Process: DNA replication (GO:0006260),Biological Process: DNA replication initiation (GO:0006270),Cellular Component: MCM complex (GO:0042555)
6	Molecular Function: acid-amino acid ligase activity (GO:0016881)
6	Biological Process: protein glycosylation (GO:0006486),Molecular Function: galactosyltransferase activity (GO:0008378),Cellular Component: membrane (GO:0016020)
6	Molecular Function: omega peptidase activity (GO:0008242)
6	Molecular Function: nucleic acid binding (GO:0003676),Cellular Component: intracellular (GO:0005622),Biological Process: regulation of transcription, DNA-dependent (GO:0006355)
6	Molecular Function: G-protein coupled receptor activity (GO:0004930),Biological Process: G-protein coupled receptor signaling pathway (GO:0007186),Cellular Component: integral to membrane (GO:0016021)
6	Biological Process: pseudouridine synthesis (GO:0001522),Molecular Function: snoRNA binding (GO:0030515),Biological Process: ribosome biogenesis (GO:0042254),Cellular Component: box H/ACA RNP complex (GO:0072588)
6	Molecular Function: electron carrier activity (GO:0009055)
6	Molecular Function: threonine-type endopeptidase activity (GO:0004298),Cellular Component: proteasome core complex (GO:0005839),Biological Process: proteolysis involved in cellular protein catabolic process (GO:0051603)
6	Molecular Function: DNA photolyase activity (GO:0003913),Biological Process: DNA repair (GO:0006281)
6	Molecular Function: protein binding (GO:0005515)
5	Molecular Function: protein binding (GO:0005515)
5	Cellular Component: mitochondrion (GO:0005739),Molecular Function: glycine N-acyltransferase activity (GO:0047961)
5	Cellular Component: membrane (GO:0016020),Biological Process: metal ion transport (GO:0030001),Molecular Function: metal ion transmembrane transporter activity (GO:0046873),Biological Process: transmembrane transport (GO:0055085)
5	Molecular Function: NAD+ ADP-ribosyltransferase activity (GO:0003950)
5	Molecular Function: metal ion binding (GO:0046872)
5	Molecular Function: iron ion binding (GO:0005506),Molecular Function: electron carrier activity (GO:0009055),Molecular Function: oxidoreductase activity, acting on paired donors, with incorporation or reduction of molecular oxygen (GO:0016705),Molecular Function: heme binding (GO:0020037),Biological Process: oxidation-reduction process (GO:0055114)
5	Biological Process: protein glycosylation (GO:0006486),Molecular Function: galactosyltransferase activity (GO:0008378),Cellular Component: membrane (GO:0016020)
5	Molecular Function: DNA binding (GO:0003677),Biological Process: regulation of transcription, DNA-dependent (GO:0006355)
5	Molecular Function: sequence-specific DNA binding transcription factor activity (GO:0003700),Biological Process: regulation of transcription, DNA-dependent (GO:0006355),Molecular Function: sequence-specific DNA binding (GO:0043565)
5	Molecular Function: G-protein coupled receptor activity (GO:0004930),Molecular Function: gonadotropin-releasing hormone receptor activity (GO:0004968),Biological Process: G-protein coupled receptor signaling pathway (GO:0007186),Cellular Component: integral to membrane (GO:0016021),Molecular Function: protein-hormone receptor activity (GO:0016500)
5	Molecular Function: iron ion binding (GO:0005506),Molecular Function: electron carrier activity (GO:0009055),Molecular Function: heme binding (GO:0020037)
5	Molecular Function: GTPase activity (GO:0003924),Molecular Function: GTP binding (GO:0005525),Cellular Component: intracellular (GO:0005622),Biological Process: GTP catabolic process (GO:0006184),Biological Process: signal transduction (GO:0007165),Biological Process: small GTPase mediated signal transduction (GO:0007264),Biological Process: protein transport (GO:0015031),Cellular Component: memb…
4	Molecular Function: protein binding (GO:0005515)
4	Molecular Function: O-acyltransferase activity (GO:0008374)
4	Molecular Function: hormone activity (GO:0005179),Cellular Component: extracellular region (GO:0005576),Biological Process: regulation of chondrocyte differentiation (GO:0032330)
4	Biological Process: apoptotic process (GO:0006915)
4	Molecular Function: eukaryotic initiation factor 4E binding (GO:0008190),Biological Process: negative regulation of translational initiation (GO:0045947)
4	Molecular Function: G-protein coupled receptor activity (GO:0004930),Biological Process: G-protein coupled receptor signaling pathway (GO:0007186),Cellular Component: integral to membrane (GO:0016021)
4	Cellular Component: integral to membrane (GO:0016021)
4	Molecular Function: protein binding (GO:0005515),Molecular Function: oxidoreductase activity, acting on single donors with incorporation of molecular oxygen, incorporation of two atoms of oxygen (GO:0016702),Molecular Function: metal ion binding (GO:0046872),Biological Process: oxidation-reduction process (GO:0055114)
4	Molecular Function: structural constituent of cytoskeleton (GO:0005200),Molecular Function: protein binding (GO:0005515),Molecular Function: zinc ion binding (GO:0008270)
4	Molecular Function: structural constituent of cytoskeleton (GO:0005200),Cellular Component: intermediate filament (GO:0005882)
4	Molecular Function: DNA binding (GO:0003677),Molecular Function: protein dimerization activity (GO:0046983)
4	Molecular Function: protein binding (GO:0005515)
4	Molecular Function: motor activity (GO:0003774),Molecular Function: ATP binding (GO:0005524),Cellular Component: myosin complex (GO:0016459)
4	Molecular Function: protein kinase activity (GO:0004672),Molecular Function: protein tyrosine kinase activity (GO:0004713),Molecular Function: ATP binding (GO:0005524),Biological Process: protein phosphorylation (GO:0006468)
4	Molecular Function: sulfotransferase activity (GO:0008146),Cellular Component: integral to membrane (GO:0016021)
4	Molecular Function: structural constituent of cytoskeleton (GO:0005200),Cellular Component: intermediate filament (GO:0005882)
4	Molecular Function: protein binding (GO:0005515)
3	Molecular Function: G-protein coupled receptor activity (GO:0004930),Biological Process: G-protein coupled receptor signaling pathway (GO:0007186),Cellular Component: integral to membrane (GO:0016021),Molecular Function: sphingosine-1-phosphate receptor activity (GO:0038036)
3	Molecular Function: structural molecule activity (GO:0005198),Cellular Component: intermediate filament (GO:0005882)
3	Molecular Function: structural constituent of cytoskeleton (GO:0005200),Cellular Component: intermediate filament (GO:0005882)
3	Molecular Function: DNA binding (GO:0003677),Molecular Function: ATP binding (GO:0005524)
3	Molecular Function: calcium ion binding (GO:0005509),Biological Process: homophilic cell adhesion (GO:0007156),Cellular Component: membrane (GO:0016020)
3	Molecular Function: calcium ion binding (GO:0005509),Biological Process: homophilic cell adhesion (GO:0007156),Cellular Component: membrane (GO:0016020)
3	Molecular Function: monooxygenase activity (GO:0004497),Molecular Function: iron ion binding (GO:0005506),Cellular Component: mitochondrion (GO:0005739),Molecular Function: electron carrier activity (GO:0009055),Molecular Function: oxidoreductase activity, acting on paired donors, with incorporation or reduction of molecular oxygen (GO:0016705),Molecular Function: heme binding (GO:0020037),Biolog…
3	Molecular Function: protein binding (GO:0005515)
3	Molecular Function: protein serine/threonine kinase activity (GO:0004674),Molecular Function: GTPase activator activity (GO:0005096),Biological Process: protein phosphorylation (GO:0006468),Biological Process: signal transduction (GO:0007165)
3	Molecular Function: voltage-gated potassium channel activity (GO:0005249),Molecular Function: protein binding (GO:0005515),Biological Process: potassium ion transport (GO:0006813),Cellular Component: voltage-gated potassium channel complex (GO:0008076),Biological Process: protein homooligomerization (GO:0051260)
3	Molecular Function: sequence-specific DNA binding transcription factor activity (GO:0003700),Biological Process: regulation of transcription, DNA-dependent (GO:0006355),Molecular Function: sequence-specific DNA binding (GO:0043565)
3	Molecular Function: protein binding (GO:0005515)
3	Molecular Function: protein binding (GO:0005515),Molecular Function: zinc ion binding (GO:0008270)
3	Molecular Function: sequence-specific DNA binding transcription factor activity (GO:0003700),Cellular Component: intracellular (GO:0005622),Cellular Component: nucleus (GO:0005634),Biological Process: DNA replication (GO:0006260),Biological Process: regulation of transcription, DNA-dependent (GO:0006355)
3	Molecular Function: G-protein coupled receptor activity (GO:0004930),Biological Process: G-protein coupled receptor signaling pathway (GO:0007186),Cellular Component: integral to membrane (GO:0016021)
3	Molecular Function: protein binding (GO:0005515),Molecular Function: zinc ion binding (GO:0008270)
3	Molecular Function: G-protein coupled receptor activity (GO:0004930),Biological Process: G-protein coupled receptor signaling pathway (GO:0007186),Cellular Component: integral to membrane (GO:0016021)
3	Molecular Function: metalloendopeptidase activity (GO:0004222),Biological Process: proteolysis (GO:0006508)
3	Molecular Function: signal transducer activity (GO:0004871),Biological Process: signal transduction (GO:0007165)
3	Molecular Function: protein binding (GO:0005515)
3	Cellular Component: nucleus (GO:0005634)
3	Molecular Function: protein binding (GO:0005515)
3	Molecular Function: motor activity (GO:0003774),Cellular Component: myosin complex (GO:0016459)
3	Molecular Function: carbohydrate binding (GO:0030246)
3	Molecular Function: voltage-gated potassium channel activity (GO:0005249),Biological Process: potassium ion transport (GO:0006813),Cellular Component: voltage-gated potassium channel complex (GO:0008076)
3	Molecular Function: protein binding (GO:0005515)
3	Molecular Function: metalloendopeptidase activity (GO:0004222),Biological Process: proteolysis (GO:0006508),Molecular Function: metallopeptidase activity (GO:0008237),Molecular Function: zinc ion binding (GO:0008270),Cellular Component: extracellular matrix (GO:0031012)
3	Cellular Component: membrane (GO:0016020)
3	Molecular Function: ATP binding (GO:0005524),Biological Process: transport (GO:0006810),Cellular Component: integral to membrane (GO:0016021),Molecular Function: ATPase activity, coupled to transmembrane movement of substances (GO:0042626),Biological Process: transmembrane transport (GO:0055085)
3	Molecular Function: metal ion binding (GO:0046872)
3	Molecular Function: catalytic activity (GO:0003824)
3	Biological Process: signal transduction (GO:0007165),Cellular Component: integral to membrane (GO:0016021)
2	Molecular Function: acid-amino acid ligase activity (GO:0016881)
2	Molecular Function: protein binding (GO:0005515),Molecular Function: phospholipid binding (GO:0005543)
2	Molecular Function: protein binding (GO:0005515)
2	Molecular Function: selenium binding (GO:0008430)
2	Molecular Function: structural constituent of cytoskeleton (GO:0005200),Molecular Function: GTP binding (GO:0005525),Cellular Component: microtubule (GO:0005874),Biological Process: microtubule-based process (GO:0007017)
2	Molecular Function: hydrolase activity, hydrolyzing O-glycosyl compounds (GO:0004553),Biological Process: carbohydrate metabolic process (GO:0005975)
2	Molecular Function: Rab GTPase activator activity (GO:0005097),Biological Process: regulation of Rab GTPase activity (GO:0032313)
2	Molecular Function: ion channel activity (GO:0005216),Biological Process: ion transport (GO:0006811),Cellular Component: membrane (GO:0016020),Biological Process: transmembrane transport (GO:0055085)
2	Molecular Function: protein binding (GO:0005515)
2	Molecular Function: protein binding (GO:0005515)
2	Molecular Function: acid-amino acid ligase activity (GO:0016881)
2	Molecular Function: ubiquitin thiolesterase activity (GO:0004221),Biological Process: ubiquitin-dependent protein catabolic process (GO:0006511)
2	Molecular Function: ion channel activity (GO:0005216),Molecular Function: voltage-gated calcium channel activity (GO:0005245),Cellular Component: voltage-gated calcium channel complex (GO:0005891),Biological Process: ion transport (GO:0006811),Cellular Component: membrane (GO:0016020),Biological Process: transmembrane transport (GO:0055085),Biological Process: calcium ion transmembrane transport …
2	Molecular Function: protein binding (GO:0005515)
2	Cellular Component: sarcoglycan complex (GO:0016012),Cellular Component: integral to membrane (GO:0016021)
2	Molecular Function: protein binding (GO:0005515)
2	Molecular Function: oxidoreductase activity (GO:0016491),Biological Process: oxidation-reduction process (GO:0055114)
2	Biological Process: RNA processing (GO:0006396)
2	Cellular Component: extracellular region (GO:0005576),Molecular Function: growth factor activity (GO:0008083)
2	Molecular Function: zinc ion binding (GO:0008270)
2	Molecular Function: sequence-specific DNA binding transcription factor activity (GO:0003700),Cellular Component: intracellular (GO:0005622),Cellular Component: transcription factor complex (GO:0005667),Biological Process: regulation of transcription, DNA-dependent (GO:0006355),Biological Process: transforming growth factor beta receptor signaling pathway (GO:0007179)
2	Molecular Function: DNA binding (GO:0003677),Molecular Function: DNA-directed RNA polymerase activity (GO:0003899),Biological Process: transcription, DNA-dependent (GO:0006351)
2	Molecular Function: oxidoreductase activity, acting on the aldehyde or oxo group of donors, NAD or NADP as acceptor (GO:0016620),Biological Process: oxidation-reduction process (GO:0055114)
2	Molecular Function: glutathione peroxidase activity (GO:0004602),Biological Process: response to oxidative stress (GO:0006979),Biological Process: oxidation-reduction process (GO:0055114)
2	Molecular Function: motor activity (GO:0003774),Cellular Component: myosin complex (GO:0016459)
2	Molecular Function: protein kinase activity (GO:0004672),Molecular Function: protein tyrosine kinase activity (GO:0004713),Molecular Function: ATP binding (GO:0005524),Biological Process: protein phosphorylation (GO:0006468)
2	Molecular Function: voltage-gated potassium channel activity (GO:0005249),Molecular Function: protein binding (GO:0005515),Biological Process: potassium ion transport (GO:0006813),Cellular Component: voltage-gated potassium channel complex (GO:0008076),Biological Process: protein homooligomerization (GO:0051260)
2	Molecular Function: transporter activity (GO:0005215),Cellular Component: intracellular (GO:0005622),Biological Process: transport (GO:0006810)
2	Cellular Component: nucleus (GO:0005634)
2	Molecular Function: glutathione transferase activity (GO:0004364),Molecular Function: protein binding (GO:0005515),Biological Process: metabolic process (GO:0008152)
2	Molecular Function: protein binding (GO:0005515)
2	Molecular Function: endopeptidase inhibitor activity (GO:0004866)
2	Molecular Function: hydrolase activity, acting on ester bonds (GO:0016788)
2	Molecular Function: protein binding (GO:0005515)
2	Molecular Function: voltage-gated potassium channel activity (GO:0005249),Biological Process: potassium ion transport (GO:0006813),Cellular Component: voltage-gated potassium channel complex (GO:0008076)
2	Molecular Function: GTPase activity (GO:0003924),Molecular Function: GTP binding (GO:0005525),Biological Process: GTP catabolic process (GO:0006184),Biological Process: signal transduction (GO:0007165),Biological Process: small GTPase mediated signal transduction (GO:0007264),Cellular Component: membrane (GO:0016020)
2	Cellular Component: cytoskeleton (GO:0005856)
2	Molecular Function: actin binding (GO:0003779),Biological Process: signal transduction (GO:0007165),Molecular Function: cytoskeletal adaptor activity (GO:0008093),Molecular Function: SH3 domain binding (GO:0017124),Biological Process: actin cytoskeleton organization (GO:0030036),Biological Process: filopodium assembly (GO:0046847)
2	Molecular Function: GABA-A receptor activity (GO:0004890),Biological Process: chloride transport (GO:0006821),Biological Process: gamma-aminobutyric acid signaling pathway (GO:0007214),Cellular Component: integral to membrane (GO:0016021)
2	Molecular Function: protein binding (GO:0005515)
2	Molecular Function: voltage-gated potassium channel activity (GO:0005249),Biological Process: ion transport (GO:0006811),Cellular Component: membrane (GO:0016020)
2	Molecular Function: metal ion binding (GO:0046872)
2	Molecular Function: sequence-specific DNA binding transcription factor activity (GO:0003700),Biological Process: regulation of transcription, DNA-dependent (GO:0006355),Molecular Function: sequence-specific DNA binding (GO:0043565)
2	Cellular Component: membrane (GO:0016020)
2	Molecular Function: protein binding (GO:0005515)
2	Molecular Function: protein binding (GO:0005515)
2	Molecular Function: DNA binding (GO:0003677),Molecular Function: sequence-specific DNA binding transcription factor activity (GO:0003700),Molecular Function: steroid hormone receptor activity (GO:0003707),Molecular Function: ligand-activated sequence-specific DNA binding RNA polymerase II transcription factor activity (GO:0004879),Cellular Component: nucleus (GO:0005634),Biological Process: regul…
2	Biological Process: ubiquitin-dependent protein catabolic process (GO:0006511),Cellular Component: cullin-RING ubiquitin ligase complex (GO:0031461),Molecular Function: ubiquitin protein ligase binding (GO:0031625)
2	Cellular Component: integral to membrane (GO:0016021)
2	Molecular Function: protein binding (GO:0005515),Molecular Function: phospholipid binding (GO:0005543)
2	Molecular Function: regulatory region DNA binding (GO:0000975)
2	Molecular Function: nucleotide binding (GO:0000166),Molecular Function: aminoacyl-tRNA ligase activity (GO:0004812),Molecular Function: valine-tRNA ligase activity (GO:0004832),Molecular Function: ATP binding (GO:0005524),Biological Process: tRNA aminoacylation for protein translation (GO:0006418),Biological Process: valyl-tRNA aminoacylation (GO:0006438)
2	Molecular Function: structural constituent of cytoskeleton (GO:0005200),Molecular Function: GTP binding (GO:0005525),Cellular Component: microtubule (GO:0005874),Biological Process: microtubule-based process (GO:0007017)
2	Molecular Function: sequence-specific DNA binding transcription factor activity (GO:0003700),Biological Process: regulation of transcription, DNA-dependent (GO:0006355),Molecular Function: sequence-specific DNA binding (GO:0043565)
2	Molecular Function: protein binding (GO:0005515),Cellular Component: cytoplasm (GO:0005737)
2	Molecular Function: nucleic acid binding (GO:0003676),Molecular Function: zinc ion binding (GO:0008270)
2	Biological Process: embryonic skeletal system development (GO:0048706)
2	Molecular Function: potassium channel activity (GO:0005267),Cellular Component: membrane (GO:0016020),Biological Process: potassium ion transmembrane transport (GO:0071805)
2	Molecular Function: thyroxine 5'-deiodinase activity (GO:0004800),Biological Process: oxidation-reduction process (GO:0055114)
2	Molecular Function: thyroxine 5'-deiodinase activity (GO:0004800),Biological Process: oxidation-reduction process (GO:0055114)
2	Molecular Function: thyroxine 5'-deiodinase activity (GO:0004800),Biological Process: oxidation-reduction process (GO:0055114)
2	Molecular Function: protein binding (GO:0005515)
2	Biological Process: synaptic transmission (GO:0007268),Biological Process: neurotransmitter secretion (GO:0007269),Biological Process: synapse assembly (GO:0007416),Biological Process: positive regulation of synapse assembly (GO:0051965),Biological Process: positive regulation of synapse maturation (GO:0090129)
2	Biological Process: intracellular signal transduction (GO:0035556)
2	Molecular Function: protein binding (GO:0005515),Molecular Function: zinc ion binding (GO:0008270)
2	Molecular Function: serine-type endopeptidase inhibitor activity (GO:0004867)
2	Molecular Function: protein binding (GO:0005515)
2	Molecular Function: GTP binding (GO:0005525),Cellular Component: intracellular (GO:0005622),Biological Process: small GTPase mediated signal transduction (GO:0007264)
2	Cellular Component: chromosome, centromeric region (GO:0000775),Biological Process: CENP-A containing nucleosome assembly at centromere (GO:0034080)
2	Molecular Function: protein kinase activity (GO:0004672),Molecular Function: protein tyrosine kinase activity (GO:0004713),Molecular Function: ATP binding (GO:0005524),Biological Process: protein phosphorylation (GO:0006468)
2	Cellular Component: nucleosome (GO:0000786),Molecular Function: DNA binding (GO:0003677),Biological Process: nucleosome assembly (GO:0006334)
2	Molecular Function: receptor binding (GO:0005102),Cellular Component: integral to plasma membrane (GO:0005887)
2	Molecular Function: calcium ion binding (GO:0005509),Molecular Function: protein binding (GO:0005515)
2	Molecular Function: calcium ion binding (GO:0005509)
2	Molecular Function: protein binding (GO:0005515)
2	Molecular Function: GTPase activity (GO:0003924),Molecular Function: GTP binding (GO:0005525),Cellular Component: intracellular (GO:0005622),Biological Process: GTP catabolic process (GO:0006184),Biological Process: signal transduction (GO:0007165),Biological Process: small GTPase mediated signal transduction (GO:0007264),Biological Process: protein transport (GO:0015031),Cellular Component: memb…
2	Molecular Function: thyroxine 5'-deiodinase activity (GO:0004800),Biological Process: oxidation-reduction process (GO:0055114)
2	Molecular Function: protein binding (GO:0005515),Molecular Function: phospholipid binding (GO:0005543)
2	Molecular Function: guanyl-nucleotide exchange factor activity (GO:0005085),Cellular Component: intracellular (GO:0005622),Biological Process: small GTPase mediated signal transduction (GO:0007264)
2	Biological Process: ephrin receptor signaling pathway (GO:0048013)
2	Molecular Function: serine-type peptidase activity (GO:0008236)
2	Molecular Function: protein binding (GO:0005515)
2	Molecular Function: sequence-specific DNA binding transcription factor activity (GO:0003700),Molecular Function: protein binding (GO:0005515),Cellular Component: nucleus (GO:0005634),Biological Process: regulation of transcription, DNA-dependent (GO:0006355)
2	Molecular Function: ionotropic glutamate receptor activity (GO:0004970),Molecular Function: extracellular-glutamate-gated ion channel activity (GO:0005234),Cellular Component: membrane (GO:0016020)
2	Molecular Function: nucleic acid binding (GO:0003676)
2	Molecular Function: G-protein coupled receptor activity (GO:0004930),Cellular Component: integral to membrane (GO:0016021)
2	Molecular Function: sulfotransferase activity (GO:0008146)
2	Molecular Function: peptide-methionine (R)-S-oxide reductase activity (GO:0033743),Biological Process: oxidation-reduction process (GO:0055114)
2	Molecular Function: protein binding (GO:0005515)
2	Cellular Component: membrane (GO:0016020)
2	Molecular Function: adenylosuccinate synthase activity (GO:0004019),Molecular Function: GTP binding (GO:0005525),Biological Process: purine nucleotide biosynthetic process (GO:0006164)
2	Cellular Component: membrane (GO:0016020)
2	Molecular Function: voltage-gated potassium channel activity (GO:0005249),Molecular Function: protein binding (GO:0005515),Biological Process: potassium ion transport (GO:0006813),Cellular Component: voltage-gated potassium channel complex (GO:0008076),Biological Process: protein homooligomerization (GO:0051260)
2	Molecular Function: serine-type endopeptidase activity (GO:0004252),Biological Process: proteolysis (GO:0006508)
2	Molecular Function: carbohydrate binding (GO:0030246)
2	Molecular Function: mechanically-gated ion channel activity (GO:0008381),Cellular Component: integral to membrane (GO:0016021)
2	Molecular Function: hydrogen ion transmembrane transporter activity (GO:0015078),Biological Process: ATP hydrolysis coupled proton transport (GO:0015991),Cellular Component: proton-transporting V-type ATPase, V0 domain (GO:0033179)
2	Molecular Function: catalytic activity (GO:0003824)
2	Molecular Function: kinase activity (GO:0016301),Biological Process: glycerophospholipid biosynthetic process (GO:0046474)
2	Biological Process: intracellular signal transduction (GO:0035556)
