# Supplementary material for: First de novo whole genome sequencing and assembly of the bar-headed goose
Source: PeerJ. 2020 Apr 6;8:e8914. doi: 10.7717/peerj.8914 (PMC7144584; doi:10.7717/peerj.8914)
Supplement: Table S6 [file peerj-08-8914-s007.xlsx]

## Sheet: Table S6
Table S6 Functional annotation for gene families showing significant expansion in the Bar-headed goose genome.
GO_ID	GO_Term	GO_Class	Pvalue	Adjusted Pvalue	EnrichDirect	GeneID
GO:0005578	proteinaceous extracellular matrix	CC	1.15e-15	4.94e-13	Over	evm.model.scaffold_132341.25,evm.model.scaffold_132348.12_evm.model.scaffold_132348.11,evm.model.scaffold_132348.35,evm.model.scaffold_1645.106,evm.model.scaffold_1645.110,evm.model.scaffold_1726.80.1,evm.model.scaffold_1733.63,evm.model.scaffold_1837.7,evm.model.scaffold_1869.223,evm.model.scaffold_1869.224,evm.model.scaffold_1874.41,evm.model.scaffold_2045.49,evm.model.scaffold_2250.135,evm.mod…
GO:0031012	extracellular matrix	CC	7.21e-14	1.55e-11	Over	evm.model.scaffold_132341.25,evm.model.scaffold_132348.12_evm.model.scaffold_132348.11,evm.model.scaffold_132348.35,evm.model.scaffold_1645.106,evm.model.scaffold_1645.110,evm.model.scaffold_1726.80.1,evm.model.scaffold_1733.63,evm.model.scaffold_1837.7,evm.model.scaffold_1869.223,evm.model.scaffold_1869.224,evm.model.scaffold_1874.41,evm.model.scaffold_2045.49,evm.model.scaffold_2250.135,evm.mod…
GO:0007156	homophilic cell adhesion	BP	1.71e-13	1.84e-11	Over	evm.model.scaffold_1580.105,evm.model.scaffold_1584.31,evm.model.scaffold_1629.76,evm.model.scaffold_1643.154,evm.model.scaffold_1643.157,evm.model.scaffold_1659.87,evm.model.scaffold_1728.30,evm.model.scaffold_1754.5,evm.model.scaffold_1754.8,evm.model.scaffold_1864.91,evm.model.scaffold_1864.92,evm.model.scaffold_1951.19,evm.model.scaffold_121224.1,evm.model.scaffold_1840.77.4,evm.model.scaffol…
GO:0098609	cell-cell adhesion	BP	1.71e-13	1.84e-11	Over	evm.model.scaffold_1580.105,evm.model.scaffold_1584.31,evm.model.scaffold_1629.76,evm.model.scaffold_1643.154,evm.model.scaffold_1643.157,evm.model.scaffold_1659.87,evm.model.scaffold_1728.30,evm.model.scaffold_1754.5,evm.model.scaffold_1754.8,evm.model.scaffold_1864.91,evm.model.scaffold_1864.92,evm.model.scaffold_1951.19,evm.model.scaffold_121224.1,evm.model.scaffold_1840.77.4,evm.model.scaffol…
GO:0004222	metalloendopeptidase activity	MF	1.7e-12	1.46e-10	Over	evm.model.scaffold_132341.25,evm.model.scaffold_132348.12_evm.model.scaffold_132348.11,evm.model.scaffold_132348.35,evm.model.scaffold_1645.106,evm.model.scaffold_1645.110,evm.model.scaffold_1726.80.1,evm.model.scaffold_1733.63,evm.model.scaffold_1837.7,evm.model.scaffold_1869.223,evm.model.scaffold_1869.224,evm.model.scaffold_1874.41,evm.model.scaffold_2045.49,evm.model.scaffold_2250.135,evm.mod…
GO:0007155	cell adhesion	BP	6.98e-12	4.3e-10	Over	evm.model.scaffold_1580.105,evm.model.scaffold_1584.31,evm.model.scaffold_1629.76,evm.model.scaffold_1643.154,evm.model.scaffold_1643.157,evm.model.scaffold_1659.87,evm.model.scaffold_1728.30,evm.model.scaffold_1754.5,evm.model.scaffold_1754.8,evm.model.scaffold_1864.91,evm.model.scaffold_1864.92,evm.model.scaffold_1951.19,evm.model.scaffold_131845.1,evm.model.scaffold_1630.12,evm.model.scaffold_…
GO:0022610	biological adhesion	BP	6.98e-12	4.3e-10	Over	evm.model.scaffold_1580.105,evm.model.scaffold_1584.31,evm.model.scaffold_1629.76,evm.model.scaffold_1643.154,evm.model.scaffold_1643.157,evm.model.scaffold_1659.87,evm.model.scaffold_1728.30,evm.model.scaffold_1754.5,evm.model.scaffold_1754.8,evm.model.scaffold_1864.91,evm.model.scaffold_1864.92,evm.model.scaffold_1951.19,evm.model.scaffold_131845.1,evm.model.scaffold_1630.12,evm.model.scaffold_…
GO:0005509	calcium ion binding	MF	1.88e-11	1.01e-09	Over	evm.model.scaffold_1580.105,evm.model.scaffold_1584.31,evm.model.scaffold_1629.76,evm.model.scaffold_1643.154,evm.model.scaffold_1643.157,evm.model.scaffold_1659.87,evm.model.scaffold_1728.30,evm.model.scaffold_1754.5,evm.model.scaffold_1754.8,evm.model.scaffold_1864.91,evm.model.scaffold_1864.92,evm.model.scaffold_1951.19,evm.model.scaffold_1865.48,evm.model.scaffold_1406.38,evm.model.scaffold_1…
GO:0044421	extracellular region part	CC	1.58e-10	7.55e-09	Over	evm.model.scaffold_132341.25,evm.model.scaffold_132348.12_evm.model.scaffold_132348.11,evm.model.scaffold_132348.35,evm.model.scaffold_1645.106,evm.model.scaffold_1645.110,evm.model.scaffold_1726.80.1,evm.model.scaffold_1733.63,evm.model.scaffold_1837.7,evm.model.scaffold_1869.223,evm.model.scaffold_1869.224,evm.model.scaffold_1874.41,evm.model.scaffold_2045.49,evm.model.scaffold_2250.135,evm.mod…
GO:0008237	metallopeptidase activity	MF	1.2e-09	5.17e-08	Over	evm.model.scaffold_132341.25,evm.model.scaffold_132348.12_evm.model.scaffold_132348.11,evm.model.scaffold_132348.35,evm.model.scaffold_1645.106,evm.model.scaffold_1645.110,evm.model.scaffold_1726.80.1,evm.model.scaffold_1733.63,evm.model.scaffold_1837.7,evm.model.scaffold_1869.223,evm.model.scaffold_1869.224,evm.model.scaffold_1874.41,evm.model.scaffold_2045.49,evm.model.scaffold_2250.135,evm.mod…
GO:0016459	myosin complex	CC	1.22e-07	4.8e-06	Over	evm.model.scaffold_1671.152,evm.model.scaffold_1671.153,evm.model.scaffold_1714.76,evm.model.scaffold_1858.62,evm.model.scaffold_2074.1,evm.model.scaffold_2074.2,evm.model.scaffold_2245.44,evm.model.scaffold_2396.18,evm.model.scaffold_2432.9
GO:0004175	endopeptidase activity	MF	3.46e-06	0.000118861	Over	evm.model.scaffold_132341.25,evm.model.scaffold_132348.12_evm.model.scaffold_132348.11,evm.model.scaffold_132348.35,evm.model.scaffold_1645.106,evm.model.scaffold_1645.110,evm.model.scaffold_1726.80.1,evm.model.scaffold_1733.63,evm.model.scaffold_1837.7,evm.model.scaffold_1869.223,evm.model.scaffold_1869.224,evm.model.scaffold_1874.41,evm.model.scaffold_2045.49,evm.model.scaffold_2250.135,evm.mod…
GO:0016817	hydrolase activity, acting on acid anhydrides	MF	3.59e-06	0.000118861	Over	evm.model.scaffold_1671.152,evm.model.scaffold_1671.153,evm.model.scaffold_1714.76,evm.model.scaffold_1858.62,evm.model.scaffold_2074.1,evm.model.scaffold_2074.2,evm.model.scaffold_2245.44,evm.model.scaffold_2396.18,evm.model.scaffold_2432.9,evm.model.scaffold_1583.225,evm.model.scaffold_1583.226,evm.model.scaffold_1754.86,evm.model.scaffold_1844.25,evm.model.scaffold_1755.229,evm.model.scaffold_…
GO:0043167	ion binding	MF	6.66e-06	0.000200345	Over	evm.model.scaffold_132341.25,evm.model.scaffold_132348.12_evm.model.scaffold_132348.11,evm.model.scaffold_132348.35,evm.model.scaffold_1645.106,evm.model.scaffold_1645.110,evm.model.scaffold_1726.80.1,evm.model.scaffold_1733.63,evm.model.scaffold_1837.7,evm.model.scaffold_1869.223,evm.model.scaffold_1869.224,evm.model.scaffold_1874.41,evm.model.scaffold_2045.49,evm.model.scaffold_2250.135,evm.mod…
GO:0015629	actin cytoskeleton	CC	6.97e-06	0.000200345	Over	evm.model.scaffold_1671.152,evm.model.scaffold_1671.153,evm.model.scaffold_1714.76,evm.model.scaffold_1858.62,evm.model.scaffold_2074.1,evm.model.scaffold_2074.2,evm.model.scaffold_2245.44,evm.model.scaffold_2396.18,evm.model.scaffold_2432.9
GO:0016787	hydrolase activity	MF	9.09e-06	0.000235572	Over	evm.model.scaffold_132341.25,evm.model.scaffold_132348.12_evm.model.scaffold_132348.11,evm.model.scaffold_132348.35,evm.model.scaffold_1645.106,evm.model.scaffold_1645.110,evm.model.scaffold_1726.80.1,evm.model.scaffold_1733.63,evm.model.scaffold_1837.7,evm.model.scaffold_1869.223,evm.model.scaffold_1869.224,evm.model.scaffold_1874.41,evm.model.scaffold_2045.49,evm.model.scaffold_2250.135,evm.mod…
GO:0046872	metal ion binding	MF	9.29e-06	0.000235572	Over	evm.model.scaffold_132341.25,evm.model.scaffold_132348.12_evm.model.scaffold_132348.11,evm.model.scaffold_132348.35,evm.model.scaffold_1645.106,evm.model.scaffold_1645.110,evm.model.scaffold_1726.80.1,evm.model.scaffold_1733.63,evm.model.scaffold_1837.7,evm.model.scaffold_1869.223,evm.model.scaffold_1869.224,evm.model.scaffold_1874.41,evm.model.scaffold_2045.49,evm.model.scaffold_2250.135,evm.mod…
GO:0043169	cation binding	MF	1.17e-05	0.000280122	Over	evm.model.scaffold_132341.25,evm.model.scaffold_132348.12_evm.model.scaffold_132348.11,evm.model.scaffold_132348.35,evm.model.scaffold_1645.106,evm.model.scaffold_1645.110,evm.model.scaffold_1726.80.1,evm.model.scaffold_1733.63,evm.model.scaffold_1837.7,evm.model.scaffold_1869.223,evm.model.scaffold_1869.224,evm.model.scaffold_1874.41,evm.model.scaffold_2045.49,evm.model.scaffold_2250.135,evm.mod…
GO:0006508	proteolysis	BP	1.82e-05	0.000409183	Over	evm.model.scaffold_132341.25,evm.model.scaffold_132348.12_evm.model.scaffold_132348.11,evm.model.scaffold_132348.35,evm.model.scaffold_1645.106,evm.model.scaffold_1645.110,evm.model.scaffold_1726.80.1,evm.model.scaffold_1733.63,evm.model.scaffold_1837.7,evm.model.scaffold_1869.223,evm.model.scaffold_1869.224,evm.model.scaffold_1874.41,evm.model.scaffold_2045.49,evm.model.scaffold_2250.135,evm.mod…
GO:0070011	peptidase activity, acting on L-amino acid peptides	MF	1.9e-05	0.000409183	Over	evm.model.scaffold_132341.25,evm.model.scaffold_132348.12_evm.model.scaffold_132348.11,evm.model.scaffold_132348.35,evm.model.scaffold_1645.106,evm.model.scaffold_1645.110,evm.model.scaffold_1726.80.1,evm.model.scaffold_1733.63,evm.model.scaffold_1837.7,evm.model.scaffold_1869.223,evm.model.scaffold_1869.224,evm.model.scaffold_1874.41,evm.model.scaffold_2045.49,evm.model.scaffold_2250.135,evm.mod…
GO:0008233	peptidase activity	MF	5.24e-05	0.00107595	Over	evm.model.scaffold_132341.25,evm.model.scaffold_132348.12_evm.model.scaffold_132348.11,evm.model.scaffold_132348.35,evm.model.scaffold_1645.106,evm.model.scaffold_1645.110,evm.model.scaffold_1726.80.1,evm.model.scaffold_1733.63,evm.model.scaffold_1837.7,evm.model.scaffold_1869.223,evm.model.scaffold_1869.224,evm.model.scaffold_1874.41,evm.model.scaffold_2045.49,evm.model.scaffold_2250.135,evm.mod…
GO:0003774	motor activity	MF	7.85e-05	0.00153885	Over	evm.model.scaffold_1671.152,evm.model.scaffold_1671.153,evm.model.scaffold_1714.76,evm.model.scaffold_1858.62,evm.model.scaffold_2074.1,evm.model.scaffold_2074.2,evm.model.scaffold_2245.44,evm.model.scaffold_2396.18,evm.model.scaffold_2432.9
GO:0005576	extracellular region	CC	8.66e-05	0.00162331	Over	evm.model.scaffold_132341.25,evm.model.scaffold_132348.12_evm.model.scaffold_132348.11,evm.model.scaffold_132348.35,evm.model.scaffold_1645.106,evm.model.scaffold_1645.110,evm.model.scaffold_1726.80.1,evm.model.scaffold_1733.63,evm.model.scaffold_1837.7,evm.model.scaffold_1869.223,evm.model.scaffold_1869.224,evm.model.scaffold_1874.41,evm.model.scaffold_2045.49,evm.model.scaffold_2250.135,evm.mod…
GO:0015204	urea transmembrane transporter activity	MF	0.000213068	0.00324414	Over	evm.model.scaffold_132338.32,evm.model.scaffold_132338.33
GO:0071918	urea transmembrane transport	BP	0.000213068	0.00324414	Over	evm.model.scaffold_132338.32,evm.model.scaffold_132338.33
GO:0042887	amide transmembrane transporter activity	MF	0.000213068	0.00324414	Over	evm.model.scaffold_132338.32,evm.model.scaffold_132338.33
GO:0015840	urea transport	BP	0.000213068	0.00324414	Over	evm.model.scaffold_132338.32,evm.model.scaffold_132338.33
GO:0019755	one-carbon compound transport	BP	0.000213068	0.00324414	Over	evm.model.scaffold_132338.32,evm.model.scaffold_132338.33
GO:0016592	mediator complex	CC	0.000218283	0.00324414	Over	evm.model.scaffold_1970.88,evm.model.scaffold_1970.96,evm.model.scaffold_2137.133,evm.model.scaffold_2137.134
GO:0022604	regulation of cell morphogenesis	BP	0.000242624	0.00348569	Over	evm.model.scaffold_130713.1,evm.model.scaffold_1763.72.1,evm.model.scaffold_2089.40.2
GO:0016818	hydrolase activity, acting on acid anhydrides, in phosphorus-containing anhydrides	MF	0.000256685	0.00356875	Over	evm.model.scaffold_1671.152,evm.model.scaffold_1671.153,evm.model.scaffold_1714.76,evm.model.scaffold_1858.62,evm.model.scaffold_2074.1,evm.model.scaffold_2074.2,evm.model.scaffold_2245.44,evm.model.scaffold_2396.18,evm.model.scaffold_2432.9,evm.model.scaffold_1583.225,evm.model.scaffold_1754.86,evm.model.scaffold_1844.25,evm.model.scaffold_1755.229,evm.model.scaffold_1755.230,evm.model.scaffold_…
GO:0008270	zinc ion binding	MF	0.000266408	0.00358818	Over	evm.model.scaffold_132341.25,evm.model.scaffold_132348.12_evm.model.scaffold_132348.11,evm.model.scaffold_132348.35,evm.model.scaffold_1645.106,evm.model.scaffold_1645.110,evm.model.scaffold_1726.80.1,evm.model.scaffold_1733.63,evm.model.scaffold_1837.7,evm.model.scaffold_1869.223,evm.model.scaffold_1869.224,evm.model.scaffold_1874.41,evm.model.scaffold_2045.49,evm.model.scaffold_2250.135,evm.mod…
GO:0005488	binding	MF	0.000332072	0.00427982	Over	evm.model.scaffold_132341.25,evm.model.scaffold_132348.12_evm.model.scaffold_132348.11,evm.model.scaffold_132348.35,evm.model.scaffold_1645.106,evm.model.scaffold_1645.110,evm.model.scaffold_1726.80.1,evm.model.scaffold_1733.63,evm.model.scaffold_1837.7,evm.model.scaffold_1869.223,evm.model.scaffold_1869.224,evm.model.scaffold_1874.41,evm.model.scaffold_2045.49,evm.model.scaffold_2250.135,evm.mod…
GO:0008076	voltage-gated potassium channel complex	CC	0.000347549	0.00427982	Over	evm.model.scaffold_1585.23,evm.model.scaffold_1585.25,evm.model.scaffold_1729.73_evm.model.scaffold_1729.75,evm.model.scaffold_1852.284,evm.model.scaffold_2277.49
GO:0034705	potassium channel complex	CC	0.000347549	0.00427982	Over	evm.model.scaffold_1585.23,evm.model.scaffold_1585.25,evm.model.scaffold_1729.73_evm.model.scaffold_1729.75,evm.model.scaffold_1852.284,evm.model.scaffold_2277.49
GO:0015672	monovalent inorganic cation transport	BP	0.000403381	0.00479551	Over	evm.model.scaffold_1585.23,evm.model.scaffold_1585.25,evm.model.scaffold_1729.73_evm.model.scaffold_1729.75,evm.model.scaffold_1852.284,evm.model.scaffold_2277.49,evm.model.scaffold_1714.66,evm.model.scaffold_2089.12,evm.model.scaffold_2381.60,evm.model.scaffold_132338.29.2,evm.model.scaffold_2251.1
GO:0005524	ATP binding	MF	0.000424846	0.00479551	Over	evm.model.scaffold_1671.152,evm.model.scaffold_1671.153,evm.model.scaffold_1714.76,evm.model.scaffold_1858.62,evm.model.scaffold_2074.1,evm.model.scaffold_2074.2,evm.model.scaffold_2245.44,evm.model.scaffold_2396.18,evm.model.scaffold_2432.9,evm.model.scaffold_130215.1,evm.model.scaffold_1583.225,evm.model.scaffold_1754.86,evm.model.scaffold_1844.25,evm.model.scaffold_132344.12,evm.model.scaffold…
GO:0048869	cellular developmental process	BP	0.000433369	0.00479551	Over	evm.model.scaffold_1406.38,evm.model.scaffold_1857.73,evm.model.scaffold_130713.1,evm.model.scaffold_1763.72.1,evm.model.scaffold_2089.40.2
GO:0032559	adenyl ribonucleotide binding	MF	0.000433933	0.00479551	Over	evm.model.scaffold_1671.152,evm.model.scaffold_1671.153,evm.model.scaffold_1714.76,evm.model.scaffold_1858.62,evm.model.scaffold_2074.1,evm.model.scaffold_2074.2,evm.model.scaffold_2245.44,evm.model.scaffold_2396.18,evm.model.scaffold_2432.9,evm.model.scaffold_130215.1,evm.model.scaffold_1583.225,evm.model.scaffold_1754.86,evm.model.scaffold_1844.25,evm.model.scaffold_132344.12,evm.model.scaffold…
GO:0030554	adenyl nucleotide binding	MF	0.00061691	0.0064962	Over	evm.model.scaffold_1671.152,evm.model.scaffold_1671.153,evm.model.scaffold_1714.76,evm.model.scaffold_1858.62,evm.model.scaffold_2074.1,evm.model.scaffold_2074.2,evm.model.scaffold_2245.44,evm.model.scaffold_2396.18,evm.model.scaffold_2432.9,evm.model.scaffold_130215.1,evm.model.scaffold_1583.225,evm.model.scaffold_1754.86,evm.model.scaffold_1844.25,evm.model.scaffold_132344.12,evm.model.scaffold…
GO:0004345	glucose-6-phosphate dehydrogenase activity	MF	0.00063304	0.0064962	Over	evm.model.scaffold_121855.1,evm.model.scaffold_130269.1
GO:0042886	amide transport	BP	0.00063304	0.0064962	Over	evm.model.scaffold_132338.32,evm.model.scaffold_132338.33
GO:0043234	protein complex	CC	0.00092091	0.00923051	Over	evm.model.scaffold_1671.152,evm.model.scaffold_1671.153,evm.model.scaffold_1714.76,evm.model.scaffold_1858.62,evm.model.scaffold_2074.1,evm.model.scaffold_2074.2,evm.model.scaffold_2245.44,evm.model.scaffold_2396.18,evm.model.scaffold_2432.9,evm.model.scaffold_1585.23,evm.model.scaffold_1585.25,evm.model.scaffold_1729.73_evm.model.scaffold_1729.75,evm.model.scaffold_1852.284,evm.model.scaffold_22…
GO:0022603	regulation of anatomical structure morphogenesis	BP	0.00123189	0.0117483	Over	evm.model.scaffold_130713.1,evm.model.scaffold_1763.72.1,evm.model.scaffold_2089.40.2
GO:0004645	phosphorylase activity	MF	0.00125388	0.0117483	Over	evm.model.scaffold_129431.1,evm.model.scaffold_2096.1
GO:0006206	pyrimidine nucleobase metabolic process	BP	0.00125388	0.0117483	Over	evm.model.scaffold_129431.1,evm.model.scaffold_2096.1
GO:0044699	single-organism process	BP	0.00172295	0.0157998	Under	evm.model.scaffold_2297.50,evm.model.scaffold_1406.38,evm.model.scaffold_1857.73,evm.model.scaffold_1585.23,evm.model.scaffold_1585.25,evm.model.scaffold_1729.73_evm.model.scaffold_1729.75,evm.model.scaffold_1852.284,evm.model.scaffold_2277.49,evm.model.scaffold_1714.66,evm.model.scaffold_2089.12,evm.model.scaffold_2381.60,evm.model.scaffold_1840.77.4,evm.model.scaffold_1949.112,evm.model.scaffol…
GO:0004386	helicase activity	MF	0.00189123	0.0169816	Over	evm.model.scaffold_1583.225,evm.model.scaffold_1754.86,evm.model.scaffold_1844.25,evm.model.scaffold_1755.229,evm.model.scaffold_2235.8.3,evm.model.scaffold_1758.83,evm.model.scaffold_1758.84
GO:0006323	DNA packaging	BP	0.00200786	0.017661	Over	evm.model.scaffold_128936.1,evm.model.scaffold_1845.155,evm.model.scaffold_2235.15,evm.model.scaffold_2235.16
GO:0050896	response to stimulus	BP	0.00219939	0.0180906	Under	evm.model.scaffold_2297.50,evm.model.scaffold_1406.38,evm.model.scaffold_1857.73,evm.model.scaffold_1840.77.4,evm.model.scaffold_1949.112,evm.model.scaffold_132181.8,evm.model.scaffold_130621.1,evm.model.scaffold_2166.30.1,evm.model.scaffold_130744.1
GO:0005515	protein binding	MF	0.00220272	0.0180906	Over	evm.model.scaffold_1584.31,evm.model.scaffold_1629.76,evm.model.scaffold_1643.154,evm.model.scaffold_1659.87,evm.model.scaffold_1754.9,evm.model.scaffold_1671.152,evm.model.scaffold_1671.153,evm.model.scaffold_1714.76,evm.model.scaffold_1858.62,evm.model.scaffold_2074.1,evm.model.scaffold_2245.44,evm.model.scaffold_2297.50,evm.model.scaffold_2396.18,evm.model.scaffold_2432.9,evm.model.scaffold_13…
GO:0017111	nucleoside-triphosphatase activity	MF	0.00221626	0.0180906	Over	evm.model.scaffold_1671.152,evm.model.scaffold_1671.153,evm.model.scaffold_1714.76,evm.model.scaffold_1858.62,evm.model.scaffold_2074.1,evm.model.scaffold_2074.2,evm.model.scaffold_2245.44,evm.model.scaffold_2396.18,evm.model.scaffold_2432.9,evm.model.scaffold_1583.225,evm.model.scaffold_1754.86,evm.model.scaffold_1844.25,evm.model.scaffold_1755.229,evm.model.scaffold_2235.8.3,evm.model.scaffold_…
GO:0009987	cellular process	BP	0.0022246	0.0180906	Under	evm.model.scaffold_2297.50,evm.model.scaffold_1406.38,evm.model.scaffold_1857.73,evm.model.scaffold_1585.23,evm.model.scaffold_1585.25,evm.model.scaffold_1729.73_evm.model.scaffold_1729.75,evm.model.scaffold_1852.284,evm.model.scaffold_2277.49,evm.model.scaffold_132344.12,evm.model.scaffold_2250.280.1,evm.model.scaffold_1840.77.4,evm.model.scaffold_1949.112,evm.model.scaffold_1755.229,evm.model.s…
GO:0005272	sodium channel activity	MF	0.00251317	0.0200588	Over	evm.model.scaffold_1714.66,evm.model.scaffold_2089.12,evm.model.scaffold_2381.60
GO:0016462	pyrophosphatase activity	MF	0.0027019	0.0211731	Over	evm.model.scaffold_1671.152,evm.model.scaffold_1671.153,evm.model.scaffold_1714.76,evm.model.scaffold_1858.62,evm.model.scaffold_2074.1,evm.model.scaffold_2074.2,evm.model.scaffold_2245.44,evm.model.scaffold_2396.18,evm.model.scaffold_2432.9,evm.model.scaffold_1583.225,evm.model.scaffold_1754.86,evm.model.scaffold_1844.25,evm.model.scaffold_1755.229,evm.model.scaffold_2235.8.3,evm.model.scaffold_…
GO:0008360	regulation of cell shape	BP	0.00307471	0.0232491	Over	evm.model.scaffold_130713.1,evm.model.scaffold_2089.40.2
GO:0008013	beta-catenin binding	MF	0.00307471	0.0232491	Over	evm.model.scaffold_1970.88,evm.model.scaffold_2137.133
GO:0005261	cation channel activity	MF	0.00315288	0.0234292	Over	evm.model.scaffold_1585.23,evm.model.scaffold_1585.25,evm.model.scaffold_1729.73_evm.model.scaffold_1729.75,evm.model.scaffold_1852.284,evm.model.scaffold_2277.49,evm.model.scaffold_1714.66,evm.model.scaffold_2089.12,evm.model.scaffold_2381.60
GO:0034702	ion channel complex	CC	0.00356044	0.0255758	Over	evm.model.scaffold_1585.23,evm.model.scaffold_1585.25,evm.model.scaffold_1729.73_evm.model.scaffold_1729.75,evm.model.scaffold_1852.284,evm.model.scaffold_2277.49
GO:0034703	cation channel complex	CC	0.00356044	0.0255758	Over	evm.model.scaffold_1585.23,evm.model.scaffold_1585.25,evm.model.scaffold_1729.73_evm.model.scaffold_1729.75,evm.model.scaffold_1852.284,evm.model.scaffold_2277.49
GO:0071103	DNA conformation change	BP	0.00381265	0.0264601	Over	evm.model.scaffold_128936.1,evm.model.scaffold_1845.155,evm.model.scaffold_2235.15,evm.model.scaffold_2235.16
GO:0000902	cell morphogenesis	BP	0.00386771	0.0264601	Over	evm.model.scaffold_130713.1,evm.model.scaffold_1763.72.1,evm.model.scaffold_2089.40.2
GO:0032989	cellular component morphogenesis	BP	0.00386771	0.0264601	Over	evm.model.scaffold_130713.1,evm.model.scaffold_1763.72.1,evm.model.scaffold_2089.40.2
GO:0005575	cellular_component	CC	0.00395115	0.0266085	Over	evm.model.scaffold_132341.25,evm.model.scaffold_132348.12_evm.model.scaffold_132348.11,evm.model.scaffold_132348.35,evm.model.scaffold_1645.106,evm.model.scaffold_1645.110,evm.model.scaffold_1726.80.1,evm.model.scaffold_1733.63,evm.model.scaffold_1837.7,evm.model.scaffold_1869.223,evm.model.scaffold_1869.224,evm.model.scaffold_1874.41,evm.model.scaffold_2045.49,evm.model.scaffold_2250.135,evm.mod…
GO:0007076	mitotic chromosome condensation	BP	0.00426328	0.027425	Over	evm.model.scaffold_2235.15,evm.model.scaffold_2235.16
GO:0030261	chromosome condensation	BP	0.00426328	0.027425	Over	evm.model.scaffold_2235.15,evm.model.scaffold_2235.16
GO:0009112	nucleobase metabolic process	BP	0.00426328	0.027425	Over	evm.model.scaffold_129431.1,evm.model.scaffold_2096.1
GO:0005737	cytoplasm	CC	0.00525735	0.0329817	Under	evm.model.scaffold_2166.30.1
GO:1902495	transmembrane transporter complex	CC	0.00535666	0.0329817	Over	evm.model.scaffold_1585.23,evm.model.scaffold_1585.25,evm.model.scaffold_1729.73_evm.model.scaffold_1729.75,evm.model.scaffold_1852.284,evm.model.scaffold_2277.49
GO:1990351	transporter complex	CC	0.00535666	0.0329817	Over	evm.model.scaffold_1585.23,evm.model.scaffold_1585.25,evm.model.scaffold_1729.73_evm.model.scaffold_1729.75,evm.model.scaffold_1852.284,evm.model.scaffold_2277.49
GO:0000070	mitotic sister chromatid segregation	BP	0.00562987	0.0338651	Over	evm.model.scaffold_2235.15,evm.model.scaffold_2235.16
GO:0005249	voltage-gated potassium channel activity	MF	0.00565728	0.0338651	Over	evm.model.scaffold_1585.23,evm.model.scaffold_1585.25,evm.model.scaffold_1729.73_evm.model.scaffold_1729.75,evm.model.scaffold_1852.284,evm.model.scaffold_2277.49
GO:0046914	transition metal ion binding	MF	0.00574399	0.0339131	Over	evm.model.scaffold_132341.25,evm.model.scaffold_132348.12_evm.model.scaffold_132348.11,evm.model.scaffold_132348.35,evm.model.scaffold_1645.106,evm.model.scaffold_1645.110,evm.model.scaffold_1726.80.1,evm.model.scaffold_1733.63,evm.model.scaffold_1837.7,evm.model.scaffold_1869.223,evm.model.scaffold_1869.224,evm.model.scaffold_1874.41,evm.model.scaffold_2045.49,evm.model.scaffold_2250.135,evm.mod…
GO:0044430	cytoskeletal part	CC	0.00618047	0.035997	Over	evm.model.scaffold_1671.152,evm.model.scaffold_1671.153,evm.model.scaffold_1714.76,evm.model.scaffold_1858.62,evm.model.scaffold_2074.1,evm.model.scaffold_2074.2,evm.model.scaffold_2245.44,evm.model.scaffold_2396.18,evm.model.scaffold_2432.9
GO:0051716	cellular response to stimulus	BP	0.00661281	0.0380016	Under	evm.model.scaffold_2297.50,evm.model.scaffold_1406.38,evm.model.scaffold_1857.73,evm.model.scaffold_1840.77.4,evm.model.scaffold_1949.112,evm.model.scaffold_132181.8,evm.model.scaffold_130621.1,evm.model.scaffold_2166.30.1,evm.model.scaffold_130744.1
GO:0003899	DNA-directed RNA polymerase activity	MF	0.00696389	0.0389797	Over	evm.model.scaffold_127106.1,evm.model.scaffold_128146.1,evm.model.scaffold_128150.1
GO:0034062	RNA polymerase activity	MF	0.00696389	0.0389797	Over	evm.model.scaffold_127106.1,evm.model.scaffold_128146.1,evm.model.scaffold_128150.1
GO:0007219	Notch signaling pathway	BP	0.00716908	0.0396138	Over	evm.model.scaffold_1406.38,evm.model.scaffold_1857.73
GO:0017048	Rho GTPase binding	MF	0.00887563	0.0478175	Over	evm.model.scaffold_1763.72.1,evm.model.scaffold_2089.40.2
GO:0000819	sister chromatid segregation	BP	0.00887563	0.0478175	Over	evm.model.scaffold_2235.15,evm.model.scaffold_2235.16
