# Supplementary material for: First de novo whole genome sequencing and assembly of the bar-headed goose
Source: PeerJ. 2020 Apr 6;8:e8914. doi: 10.7717/peerj.8914 (PMC7144584; doi:10.7717/peerj.8914)
Supplement: Table S7 [file peerj-08-8914-s008.xlsx]

## Sheet: Table S7
Table S7 Functional annotation for gene families showing significant contraction in the Bar-headed goose genome.
GO_ID	GO_Term	GO_Class	Pvalue	Adjusted Pvalue	GeneID
GO:0007156	homophilic cell adhesion	BP	8.41e-22	2.61e-20	evm.model.scaffold_117536.1,evm.model.scaffold_128847.2,evm.model.scaffold_130438.1,evm.model.scaffold_1388.3,evm.model.scaffold_1580.2,evm.model.scaffold_1580.8,evm.model.scaffold_1752.209,evm.model.scaffold_1861.14,evm.model.scaffold_1961.2,evm.model.scaffold_1961.3,evm.model.scaffold_1985.1,evm.model.scaffold_2369.109
GO:0098609	cell-cell adhesion	BP	8.41e-22	2.61e-20	evm.model.scaffold_117536.1,evm.model.scaffold_128847.2,evm.model.scaffold_130438.1,evm.model.scaffold_1388.3,evm.model.scaffold_1580.2,evm.model.scaffold_1580.8,evm.model.scaffold_1752.209,evm.model.scaffold_1861.14,evm.model.scaffold_1961.2,evm.model.scaffold_1961.3,evm.model.scaffold_1985.1,evm.model.scaffold_2369.109
GO:0007155	cell adhesion	BP	3.04e-17	4.71e-16	evm.model.scaffold_117536.1,evm.model.scaffold_128847.2,evm.model.scaffold_130438.1,evm.model.scaffold_1388.3,evm.model.scaffold_1580.2,evm.model.scaffold_1580.8,evm.model.scaffold_1752.209,evm.model.scaffold_1861.14,evm.model.scaffold_1961.2,evm.model.scaffold_1961.3,evm.model.scaffold_1985.1,evm.model.scaffold_2369.109
GO:0022610	biological adhesion	BP	3.04e-17	4.71e-16	evm.model.scaffold_117536.1,evm.model.scaffold_128847.2,evm.model.scaffold_130438.1,evm.model.scaffold_1388.3,evm.model.scaffold_1580.2,evm.model.scaffold_1580.8,evm.model.scaffold_1752.209,evm.model.scaffold_1861.14,evm.model.scaffold_1961.2,evm.model.scaffold_1961.3,evm.model.scaffold_1985.1,evm.model.scaffold_2369.109
GO:0005509	calcium ion binding	MF	1.49e-12	1.85e-11	evm.model.scaffold_117536.1,evm.model.scaffold_128847.2,evm.model.scaffold_130438.1,evm.model.scaffold_1388.3,evm.model.scaffold_1580.2,evm.model.scaffold_1580.8,evm.model.scaffold_1752.209,evm.model.scaffold_1861.14,evm.model.scaffold_1961.2,evm.model.scaffold_1961.3,evm.model.scaffold_1985.1,evm.model.scaffold_2369.109
GO:0009395	phospholipid catabolic process	BP	1.33e-10	1.38e-09	evm.model.scaffold_1582.318.1,evm.model.scaffold_1582.323,evm.model.scaffold_1582.325,evm.model.scaffold_1582.328
GO:0044242	cellular lipid catabolic process	BP	4.37e-09	3.87e-08	evm.model.scaffold_1582.318.1,evm.model.scaffold_1582.323,evm.model.scaffold_1582.325,evm.model.scaffold_1582.328
GO:0016042	lipid catabolic process	BP	1.77e-07	1.37e-06	evm.model.scaffold_1582.318.1,evm.model.scaffold_1582.323,evm.model.scaffold_1582.325,evm.model.scaffold_1582.328
GO:0046872	metal ion binding	MF	2.08e-07	1.4e-06	evm.model.scaffold_117536.1,evm.model.scaffold_128847.2,evm.model.scaffold_130438.1,evm.model.scaffold_1388.3,evm.model.scaffold_1580.2,evm.model.scaffold_1580.8,evm.model.scaffold_1752.209,evm.model.scaffold_1861.14,evm.model.scaffold_1961.2,evm.model.scaffold_1961.3,evm.model.scaffold_1985.1,evm.model.scaffold_2369.109,evm.model.scaffold_1766.13,evm.model.scaffold_1766.14
GO:0043169	cation binding	MF	2.26e-07	1.4e-06	evm.model.scaffold_117536.1,evm.model.scaffold_128847.2,evm.model.scaffold_130438.1,evm.model.scaffold_1388.3,evm.model.scaffold_1580.2,evm.model.scaffold_1580.8,evm.model.scaffold_1752.209,evm.model.scaffold_1861.14,evm.model.scaffold_1961.2,evm.model.scaffold_1961.3,evm.model.scaffold_1985.1,evm.model.scaffold_2369.109,evm.model.scaffold_1766.13,evm.model.scaffold_1766.14
GO:0016020	membrane	CC	6.11e-07	3.44e-06	evm.model.scaffold_117536.1,evm.model.scaffold_128847.2,evm.model.scaffold_130438.1,evm.model.scaffold_1388.3,evm.model.scaffold_1580.2,evm.model.scaffold_1580.8,evm.model.scaffold_1752.209,evm.model.scaffold_1861.14,evm.model.scaffold_1961.2,evm.model.scaffold_1961.3,evm.model.scaffold_1985.1,evm.model.scaffold_2369.109,evm.model.scaffold_1838.7,evm.model.scaffold_1851.123,evm.model.scaffold_219…
GO:0004620	phospholipase activity	MF	7.8e-07	4.03e-06	evm.model.scaffold_1582.318.1,evm.model.scaffold_1582.323,evm.model.scaffold_1582.325,evm.model.scaffold_1582.328
GO:0016298	lipase activity	MF	1.64e-06	7.84e-06	evm.model.scaffold_1582.318.1,evm.model.scaffold_1582.323,evm.model.scaffold_1582.325,evm.model.scaffold_1582.328
GO:0006644	phospholipid metabolic process	BP	8.44e-06	3.74e-05	evm.model.scaffold_1582.318.1,evm.model.scaffold_1582.323,evm.model.scaffold_1582.325,evm.model.scaffold_1582.328
GO:0044255	cellular lipid metabolic process	BP	8.18e-05	0.000338108	evm.model.scaffold_1582.318.1,evm.model.scaffold_1582.323,evm.model.scaffold_1582.325,evm.model.scaffold_1582.328
GO:0043167	ion binding	MF	0.000423866	0.00164248	evm.model.scaffold_117536.1,evm.model.scaffold_128847.2,evm.model.scaffold_130438.1,evm.model.scaffold_1388.3,evm.model.scaffold_1580.2,evm.model.scaffold_1580.8,evm.model.scaffold_1752.209,evm.model.scaffold_1861.14,evm.model.scaffold_1961.2,evm.model.scaffold_1961.3,evm.model.scaffold_1985.1,evm.model.scaffold_2369.109,evm.model.scaffold_1766.13,evm.model.scaffold_1766.14
GO:0006629	lipid metabolic process	BP	0.000662536	0.00240066	evm.model.scaffold_1582.318.1,evm.model.scaffold_1582.323,evm.model.scaffold_1582.325,evm.model.scaffold_1582.328
GO:0046434	organophosphate catabolic process	BP	0.000696965	0.00240066	evm.model.scaffold_1582.318.1,evm.model.scaffold_1582.323,evm.model.scaffold_1582.325,evm.model.scaffold_1582.328
GO:0044712	single-organism catabolic process	BP	0.00175026	0.00571137	evm.model.scaffold_1582.318.1,evm.model.scaffold_1582.323,evm.model.scaffold_1582.325,evm.model.scaffold_1582.328
GO:0008150	biological_process	BP	0.00205539	0.00637171	evm.model.scaffold_117536.1,evm.model.scaffold_128847.2,evm.model.scaffold_130438.1,evm.model.scaffold_1388.3,evm.model.scaffold_1580.2,evm.model.scaffold_1580.8,evm.model.scaffold_1752.209,evm.model.scaffold_1861.14,evm.model.scaffold_1961.2,evm.model.scaffold_1961.3,evm.model.scaffold_1985.1,evm.model.scaffold_2369.109,evm.model.scaffold_1582.318.1,evm.model.scaffold_1582.323,evm.model.scaffold…
GO:0016788	hydrolase activity, acting on ester bonds	MF	0.00410197	0.0121106	evm.model.scaffold_1582.318.1,evm.model.scaffold_1582.323,evm.model.scaffold_1582.325,evm.model.scaffold_1582.328
GO:0044248	cellular catabolic process	BP	0.00460662	0.0129823	evm.model.scaffold_1582.318.1,evm.model.scaffold_1582.323,evm.model.scaffold_1582.325,evm.model.scaffold_1582.328
GO:0005575	cellular_component	CC	0.00492716	0.0132819	evm.model.scaffold_117536.1,evm.model.scaffold_128847.2,evm.model.scaffold_130438.1,evm.model.scaffold_1388.3,evm.model.scaffold_1580.2,evm.model.scaffold_1580.8,evm.model.scaffold_1752.209,evm.model.scaffold_1861.14,evm.model.scaffold_1961.2,evm.model.scaffold_1961.3,evm.model.scaffold_1985.1,evm.model.scaffold_2369.109,evm.model.scaffold_1838.7,evm.model.scaffold_1851.123,evm.model.scaffold_219…
GO:1901575	organic substance catabolic process	BP	0.00648065	0.0166249	evm.model.scaffold_1582.318.1,evm.model.scaffold_1582.323,evm.model.scaffold_1582.325,evm.model.scaffold_1582.328
GO:0019637	organophosphate metabolic process	BP	0.00670361	0.0166249	evm.model.scaffold_1582.318.1,evm.model.scaffold_1582.323,evm.model.scaffold_1582.325,evm.model.scaffold_1582.328
GO:0009056	catabolic process	BP	0.00752446	0.017943	evm.model.scaffold_1582.318.1,evm.model.scaffold_1582.323,evm.model.scaffold_1582.325,evm.model.scaffold_1582.328
GO:0020037	heme binding	MF	0.0122565	0.0281445	evm.model.scaffold_1766.13,evm.model.scaffold_1766.14
GO:0009055	electron carrier activity	MF	0.0130388	0.0284437	evm.model.scaffold_1766.13,evm.model.scaffold_1766.14
GO:0046906	tetrapyrrole binding	MF	0.0133043	0.0284437	evm.model.scaffold_1766.13,evm.model.scaffold_1766.14
GO:0016705	oxidoreductase activity, acting on paired donors, with incorporation or reduction of molecular oxygen	MF	0.0146674	0.0303125	evm.model.scaffold_1766.13,evm.model.scaffold_1766.14
GO:0005506	iron ion binding	MF	0.0175667	0.0351334	evm.model.scaffold_1766.13,evm.model.scaffold_1766.14
