# Supplementary material for: First de novo whole genome sequencing and assembly of the bar-headed goose
Source: PeerJ. 2020 Apr 6;8:e8914. doi: 10.7717/peerj.8914 (PMC7144584; doi:10.7717/peerj.8914)
Supplement: Table S8 [file peerj-08-8914-s009.xlsx]

## Sheet: Table S8
Table S8 Positively selected genes identified in the Bar-headed goose genome.
Gene ID	Gene symbol and description
evm.model.scaffold_1851.77	SOX8; SRY (sex determining region Y)-box 8; K09270 transcription factor SOX7/8/10/18 (SOX group E/F) (A)
evm.model.scaffold_1405.234	NA
evm.model.scaffold_1583.7.1	dok1; docking protein 1, 62kDa (downstream of tyrosine kinase 1); K14752 docking protein 1 (A)
evm.model.scaffold_1843.20	METAP1; methionyl aminopeptidase 1 (EC:3.4.11.18); K01265 methionyl aminopeptidase [EC:3.4.11.18] (A)
evm.model.scaffold_1945.64	UST; uronyl-2-sulfotransferase; K03193 dermatan/chondrotin sulfate uronyl 2-O-sulfotransferase UST [EC:2.8.2.-] (A)
evm.model.scaffold_2089.41	KANSL2; KAT8 regulatory NSL complex subunit 2; K18401 KAT8 regulatory NSL complex subunit 2 (A)
evm.model.scaffold_1692.3	LAPTM4A; lysosomal protein transmembrane 4 alpha; K12387 lysosomal-associated transmembrane protein (A)
evm.model.scaffold_1845.48	NA
evm.model.scaffold_1714.310	thioredoxin domain-containing protein 12-like; K05360 protein-disulfide reductase (glutathione) [EC:1.8.4.2] (A)
evm.model.scaffold_1854.192	hypothetical protein; K19613 leucine-rich repeat protein SHOC2 (A)
evm.model.scaffold_1645.51	GABARAPL1; GABA(A) receptor-associated protein like 1; K08341 GABA(A) receptor-associated protein (A)
evm.model.scaffold_1853.6	CCDC85B; coiled-coil domain containing 85B; K16758 coiled-coil domain-containing protein 85B (A)
evm.model.scaffold_2381.4	GOSR2; golgi SNAP receptor complex member 2; K08496 golgi SNAP receptor complex member 2 (A)
evm.model.scaffold_2137.13	ACOX2; acyl-CoA oxidase 2, branched chain; K10214 3alpha,7alpha,12alpha-trihydroxy-5beta-cholestanoyl-CoA 24-hydroxylase [EC:1.17.99.3] (A)
evm.model.scaffold_1581.96	ankyrin repeat domain-containing protein 50-like; K15503 serine/threonine-protein phosphatase 6 regulatory ankyrin repeat subunit B (A)
evm.model.scaffold_131907.1	intercellular adhesion molecule 5-like; K06769 intercellular adhesion molecule 5 (A)
evm.model.scaffold_2004.5.3	SENP1; SUMO1/sentrin specific peptidase 1; K08592 sentrin-specific protease 1 [EC:3.4.22.68] (A)
evm.model.scaffold_1490.122.1	NFKBIA, null; nuclear factor of kappa light polypeptide gene enhancer in B-cells inhibitor, alpha; K04734 NF-kappa-B inhibitor alpha (A)
evm.model.scaffold_2143.7.1	DUSP28; dual specificity phosphatase 28; K14165 atypical dual specificity phosphatase [EC:3.1.3.16 3.1.3.48] (A)
evm.model.scaffold_1758.181	leucine-rich repeat and coiled-coil domain-containing protein 1-like; K16475 leucine-rich repeat and coiled-coil domain-containing protein 1 (A)
evm.model.scaffold_2200.5	coiled-coil domain-containing protein 57-like; K00665 fatty acid synthase, animal type [EC:2.3.1.85] (A)
evm.model.scaffold_1580.93	NA
evm.model.scaffold_1406.234	testis development protein nyd-sp29; K17770 mitochondrial import receptor subunit TOM20 (A)
evm.model.scaffold_2045.69	SUCLG2; succinate-CoA ligase, GDP-forming, beta subunit; K01900 succinyl-CoA synthetase beta subunit [EC:6.2.1.4 6.2.1.5] (A)
evm.model.scaffold_1642.26_evm.model.scaffold_1642.28	ETV6; ets variant 6; K03211 ETS translocation variant 6/7 (A)
evm.model.scaffold_1845.91	NA
evm.model.scaffold_1869.39	ZBTB16; zinc finger and BTB domain containing 16; K10055 zinc finger and BTB domain-containing protein 16 (A)
evm.model.scaffold_1848.16	RNF149; ring finger protein 149; K15704 E3 ubiquitin-protein ligase RNF149 [EC:2.3.2.27] (A)
evm.model.scaffold_1583.193	TGS1; trimethylguanosine synthase 1; K14292 trimethylguanosine synthase [EC:2.1.1.-] (A)
evm.model.scaffold_1855.29	SNCA; synuclein, alpha (non A4 component of amyloid precursor); K04528 alpha-synuclein (A)
evm.model.scaffold_1490.330	NA
evm.model.scaffold_1837.21	NA
evm.model.scaffold_2010.146	lmo2, wu:fc83a08, zgc:111930; LIM domain only 2 (rhombotin-like 1); K15612 rhombotin-2 (A)
evm.model.scaffold_2014.1	SERPING1; serpin peptidase inhibitor, clade G (C1 inhibitor), member 1; K04001 C1 inhibitor (A)
evm.model.scaffold_1755.95	CTNNBIP1; catenin, beta interacting protein 1; K04493 Beta-catenin-interacting protein 1 (Inhibitor of beta-catenin and Tcf-4) (A)
evm.model.scaffold_2276.66	arginyl-tRNA--protein transferase 1; K00685 arginine-tRNA-protein transferase [EC:2.3.2.8] (A)
evm.model.scaffold_1582.396	DDB2; damage-specific DNA binding protein 2, 48kDa; K10140 DNA damage-binding protein 2 (A)
evm.model.scaffold_2401.199	AP-2 complex subunit alpha-1-like; K11824 AP-2 complex subunit alpha (A)
evm.model.scaffold_2376.45	FLAD1; flavin adenine dinucleotide synthetase 1; K00953 FAD synthetase [EC:2.7.7.2] (A)
evm.model.scaffold_1646.199	TOMM20; translocase of outer mitochondrial membrane 20 homolog (yeast); K17770 mitochondrial import receptor subunit TOM20 (A)
evm.model.scaffold_1845.68	SRP9; signal recognition particle 9kDa; K03109 signal recognition particle subunit SRP9 (A)
evm.model.scaffold_1864.268.1	VCL; vinculin; K05700 vinculin (A)
evm.model.scaffold_1629.12	HPGD; hydroxyprostaglandin dehydrogenase 15-(NAD); K00069 15-hydroxyprostaglandin dehydrogenase (NAD) [EC:1.1.1.141] (A)
evm.model.scaffold_1582.350	NA
evm.model.scaffold_1585.38	NA
evm.model.scaffold_1851.64	B9D1, EPPB9; B9 protein domain 1; K16744 B9 domain-containing protein 1 (A)
evm.model.scaffold_1945.6	SNX9; sorting nexin 9; K17923 sorting nexin-9/18/33 (A)
evm.model.scaffold_1841.96	PTTG1IP; pituitary tumor-transforming 1 interacting protein; K12160 small ubiquitin-related modifier (A)
evm.model.scaffold_1854.182	SLC9A3R1; solute carrier family 9, subfamily A (NHE3, cation proton antiporter 3), member 3 regulator 1; K13365 Na(+)/H(+) exchange regulatory cofactor NHE-RF1 (A)
evm.model.scaffold_1841.314	hypothetical protein; K10137 zinc finger, matrin type 3 (A)
evm.model.scaffold_1729.14	lymphocyte antigen 6E; K06846 lymphocyte antigen 6 complex locus protein D/E/G6/H (A)
evm.model.scaffold_1732.72	OXT; neurophysin 1; K05243 oxytocin-neurophysin 1 (A)
evm.model.scaffold_1648.203	chromosome unknown open reading frame, human C12orf75; K02953 small subunit ribosomal protein S13e (A)
evm.model.scaffold_1985.8	NDUFA2; NADH dehydrogenase (ubiquinone) 1 alpha subcomplex, 2, 8kDa; K03946 NADH dehydrogenase (ubiquinone) 1 alpha subcomplex subunit 2 (A)
evm.model.scaffold_1851.102	TBL3; transducin (beta)-like 3; K14555 U3 small nucleolar RNA-associated protein 13 (A)
evm.model.scaffold_1752.173	GTF2F2; general transcription factor IIF, polypeptide 2, 30kDa; K03139 transcription initiation factor TFIIF subunit beta [EC:3.6.4.12] (A)
evm.model.scaffold_1582.44	ALKBH3; alkB homolog 3, alpha-ketoglutarate-dependent dioxygenase; K10860 alpha-ketoglutarate-dependent dioxygenase alkB homolog 3 [EC:1.14.11.-] (A)
evm.model.scaffold_1627.5	WDR43; WD repeat domain 43; K14546 U3 small nucleolar RNA-associated protein 5 (A)
evm.model.scaffold_1837.19	NA
evm.model.scaffold_1851.24	NA
evm.model.scaffold_1753.14	acyl-CoA synthetase, putative (EC:6.2.1.26); K18660 malonyl-CoA/methylmalonyl-CoA synthetase [EC:6.2.1.-] (A)
evm.model.scaffold_2191.29.2	GGT1; gamma-glutamyltransferase 1; K18592 gamma-glutamyltranspeptidase / glutathione hydrolase / leukotriene-C4 hydrolase [EC:2.3.2.2 3.4.19.13 3.4.19.14] (A)
evm.model.scaffold_2010.30	SLC6A5; solute carrier family 6 (neurotransmitter transporter), member 5; K05038 solute carrier family 6 (neurotransmitter transporter, amino acid) member 5/7/9/14 (A)
evm.model.scaffold_1758.213	ERP29, C12orf8; endoplasmic reticulum protein 29; K09586 endoplasmic reticulum protein 29 (A)
evm.model.scaffold_2401.277	NUDT3; nudix (nucleoside diphosphate linked moiety X)-type motif 3 (EC:3.6.1.52); K07766 diphosphoinositol-polyphosphate diphosphatase [EC:3.6.1.52] (A)
evm.model.scaffold_1406.71	METTL11B; methyltransferase like 11B; K19579 protein N-terminal monomethyltransferase [EC:2.1.1.299] (A)
evm.model.scaffold_1862.41	ASPM; asp (abnormal spindle) homolog, microcephaly associated (Drosophila); K16743 abnormal spindle-like microcephaly-associated protein (A)
evm.model.scaffold_1692.10	ZP2; zona pellucida glycoprotein 2 (sperm receptor); K19927 zona pellucida sperm-binding protein 2 (A)
evm.model.scaffold_1762.165	multiple epidermal growth factor-like domains protein 10; K02258 cytochrome c oxidase assembly protein subunit 11 (A)
evm.model.scaffold_2071.46	hypothetical protein; K06095 multiple PDZ domain protein (A)
evm.model.scaffold_1754.115	LPCAT2; lysophosphatidylcholine acyltransferase 2; K13510 lysophosphatidylcholine acyltransferase / lyso-PAF acetyltransferase [EC:2.3.1.23 2.3.1.67] (A)
evm.model.scaffold_2250.129	hypothetical protein; K19613 leucine-rich repeat protein SHOC2 (A)
evm.model.scaffold_1586.3	MDN1; MDN1, midasin homolog (yeast); K14572 midasin (A)
evm.model.scaffold_1849.9	NA
evm.model.scaffold_1580.63_evm.model.scaffold_1580.64	SLC10A7; solute carrier family 10, member 7; K14347 solute carrier family 10 (sodium/bile acid cotransporter), member 7 (A)
evm.model.scaffold_2228.83	KLHL29; kelch-like family member 29; K10465 kelch-like protein 29 (A)
evm.model.scaffold_1752.150	MED4, VDRIP; mediator complex subunit 4; K15146 mediator of RNA polymerase II transcription subunit 4 (A)
evm.model.scaffold_1642.125	B4GALNT3; beta-1,4-N-acetyl-galactosaminyl transferase 3; K09656 beta-1,4-N-acetylgalactosaminyltransferase 3 [EC:2.4.1.244] (A)
evm.model.scaffold_2476.13	NA
evm.model.scaffold_2396.90	FARSB; phenylalanyl-tRNA synthetase, beta subunit; K01890 phenylalanyl-tRNA synthetase beta chain [EC:6.1.1.20] (A)
evm.model.scaffold_1978.94	coiled-coil domain-containing protein 39-like; K13675 UDP-glucose:O-linked fucose beta-1,3-glucosyltransferase [EC:2.4.1.-] (A)
evm.model.scaffold_1869.112	NA
evm.model.scaffold_1730.61	RPGR; retinitis pigmentosa GTPase regulator; K19607 X-linked retinitis pigmentosa GTPase regulator (A)
evm.model.scaffold_1490.213	Lrrc74b; leucine rich repeat containing 74B; K07374 tubulin alpha (A)
evm.model.scaffold_1762.173.1	CRK; v-crk avian sarcoma virus CT10 oncogene homolog; K04438 proto-oncogene C-crk (A)
evm.model.scaffold_1841.289	acetylcholinesterase collagenic tail peptide-like; K09577 FK506-binding protein 14 [EC:5.2.1.8] (A)
evm.model.scaffold_1647.64.1	agrin; K06254 agrin (A)
evm.model.scaffold_1660.98	HECTD2; HECT domain containing E3 ubiquitin protein ligase 2; K12232 E3 ubiquitin-protein ligase HECTD2 [EC:2.3.2.26] (A)
evm.model.scaffold_2432.4.1	RPL17; 60S ribosomal protein L17; K02880 large subunit ribosomal protein L17e (A)
evm.model.scaffold_2250.18	HOMER2; homer scaffolding protein 2; K15010 homer (A)
evm.model.scaffold_1582.271	SYNJ2BP; synaptojanin 2 binding protein; K20057 synaptojanin-2-binding protein (A)
evm.model.scaffold_1490.353	YY1; YY1 transcription factor; K09201 transcription factor YY (A)
evm.model.scaffold_1714.338.1	RAB17; RAB17, member RAS oncogene family; K07909 Ras-related protein Rab-17 (A)
evm.model.scaffold_132349.59	ankrd31; ankyrin repeat domain 31; K09663 beta-1,6-N-acetylglucosaminyltransferase 4 [EC:2.4.1.-] (A)
evm.model.scaffold_1762.274	TBC1D10A, GATSL3; TBC1 domain family, member 10A; K19944 TBC1 domain family member 10 (A)
evm.model.scaffold_1841.81	ABCB4; RUN domain-containing protein 3B; K05659 ATP-binding cassette, subfamily B (MDR/TAP), member 4 [EC:3.6.3.44] (A)
evm.model.scaffold_1949.19.1	RPL29; ribosomal protein L29; K02905 large subunit ribosomal protein L29e (A)
evm.model.scaffold_1660.164	acetyl-CoA C-acetyltransferase (EC:2.3.1.16 2.3.1.9); K11728 nucleosome-remodeling factor subunit BPTF (A)
evm.model.scaffold_1761.25	CENPE; centromere protein E, 312kDa; K11498 centromeric protein E (A)
evm.model.scaffold_1732.364	LMO7; LIM domain 7; K06084 F-box protein 20 (A)
evm.model.scaffold_1952.3	ABCF2; ATP-binding cassette, sub-family F (GCN20), member 2; K06185 ATP-binding cassette, subfamily F, member 2 (A)
evm.model.scaffold_132315.29	RPL37; ribosomal protein L37; K02922 large subunit ribosomal protein L37e (A)
evm.model.scaffold_1858.38	breast cancer anti-estrogen resistance protein 1-like; K05726 breast cancer anti-estrogen resistance 1 (A)
evm.model.scaffold_2146.2	Rab18; RAB18, member RAS oncogene family; K07910 Ras-related protein Rab-18 (A)
evm.model.scaffold_132288.6	DGKQ; diacylglycerol kinase, theta 110kDa; K00901 diacylglycerol kinase (ATP) [EC:2.7.1.107] (A)
evm.model.scaffold_1490.153	FBXO33; F-box protein 33; K10310 F-box protein 33 (A)
evm.model.scaffold_1646.2	SIX2; SIX homeobox 2; K19472 homeobox protein SIX2 (A)
evm.model.scaffold_1864.5	TUBGCP2; tubulin, gamma complex associated protein 2; K16569 gamma-tubulin complex component 2 (A)
evm.model.scaffold_1753.13	NA
evm.model.scaffold_1629.20	VEGFC; vascular endothelial growth factor C; K05449 vascular endothelial growth factor C/D (A)
evm.model.scaffold_1754.128	PLA2G15; phospholipase A2, group XV; K06129 lysophospholipase III [EC:3.1.1.5] (A)
evm.model.scaffold_1949.132	EEFSEC; eukaryotic elongation factor, selenocysteine-tRNA-specific; K03833 selenocysteine-specific elongation factor (A)
evm.model.scaffold_1646.46	KIF6; kinesin family member 6; K10397 kinesin family member 6/9 (A)
evm.model.scaffold_1406.183	Vtn; vitronectin; K06251 vitronectin (A)
evm.model.scaffold_1852.349	HM13; histocompatibility (minor) 13; K09595 minor histocompatibility antigen H13 [EC:3.4.23.-] (A)
evm.model.scaffold_1643.55.1	protein arginine N-methyltransferase 5; K02516 type II protein arginine methyltransferase [EC:2.1.1.320] (A)
evm.model.scaffold_1897.31_evm.model.scaffold_1897.28	MSRA; methionine sulfoxide reductase A; K07304 peptide-methionine (S)-S-oxide reductase [EC:1.8.4.11] (A)
evm.model.scaffold_1852.353	MYLK2; myosin light chain kinase 2 (EC:2.7.11.18); K00907 myosin-light-chain kinase [EC:2.7.11.18] (A)
evm.model.scaffold_1868.195.1	SUGP1; SURP and G patch domain containing 1; K13096 splicing factor 4 (A)
evm.model.scaffold_1868.196.1	MAU2; MAU2 sister chromatid cohesion factor; K11266 MAternally affected uncoordination (A)
evm.model.scaffold_1861.55	non-histone chromosomal protein HMG-14A-like; K11299 high-mobility group nucleosome-binding domain-containing protein 1 (A)
evm.model.scaffold_2144.6	CLDN8; claudin-8; K06087 claudin (A)
evm.model.scaffold_1755.20	PLA2G2E; phospholipase A2, group IIE; K01047 secretory phospholipase A2 [EC:3.1.1.4] (A)
evm.model.scaffold_1734.10	transmembrane protease serine 11E-like; K09642 transmembrane protease serine 11E [EC:3.4.21.-] (A)
evm.model.scaffold_1871.42	NA
evm.model.scaffold_132337.8.1	FXN; frataxin; K19054 frataxin [EC:1.16.3.1] (A)
evm.model.scaffold_2396.144	ATR; ATR serine/threonine kinase; K06640 serine/threonine-protein kinase ATR [EC:2.7.11.1] (A)
evm.model.scaffold_1762.30	BRIP1; BRCA1 interacting protein C-terminal helicase 1; K15362 fanconi anemia group J protein [EC:3.6.4.12] (A)
evm.model.scaffold_2137.215	HTATSF1; HIV-1 Tat specific factor 1; K13093 HIV Tat-specific factor 1 (A)
evm.model.scaffold_2371.11	NA
evm.model.scaffold_1762.241	RABEP1; rabaptin, RAB GTPase binding effector protein 1; K12480 Rab GTPase-binding effector protein 1 (A)
evm.model.scaffold_1845.135	NA
evm.model.scaffold_1842.23	NA
evm.model.scaffold_2144.31	IFNGR2; interferon gamma receptor 2 (interferon gamma transducer 1); K05133 interferon gamma receptor 2 (A)
evm.model.scaffold_1714.95	cobl; cordon-bleu WH2 repeat protein; K18623 protein cordon-bleu (A)
evm.model.scaffold_130594.1	IFI30, GILT; interferon, gamma-inducible protein 30; K08059 interferon, gamma-inducible protein 30 (A)
evm.model.scaffold_2072.11	SORD; sorbitol dehydrogenase; K00008 L-iditol 2-dehydrogenase [EC:1.1.1.14] (A)
evm.model.scaffold_2009.19	GNL2; guanine nucleotide binding protein-like 2 (nucleolar); K14537 nuclear GTP-binding protein (A)
evm.model.scaffold_1757.21	CFAP54, NEDD1; cilia and flagella associated 54; K16547 protein NEDD1 (A)
evm.model.scaffold_2197.35	IGFBP3; insulin-like growth factor binding protein 3; K10138 insulin-like growth factor-binding protein 3 (A)
evm.model.scaffold_1926.3	inner centromere protein; K11515 inner centromere protein (A)
evm.model.scaffold_1730.128	meis2; Meis homeobox 2; K16670 homeobox protein Meis2 (A)
evm.model.scaffold_1405.8	NA
evm.model.scaffold_1585.8	NA
evm.model.scaffold_2212.17	olfactory receptor 51E2; K04257 olfactory receptor (A)
evm.model.scaffold_2094.20	PECR; peroxisomal trans-2-enoyl-CoA reductase; K07753 peroxisomal trans-2-enoyl-CoA reductase [EC:1.3.1.38] (A)
evm.model.scaffold_116110.1	transcription initiation factor TFIID subunit 6-like; K03131 transcription initiation factor TFIID subunit 6 (A)
evm.model.scaffold_1643.69	CUL5; cullin 5; K10612 cullin 5 (A)
evm.model.scaffold_132298.1	CCNH, Cyclin-H; cyclin H; K06634 cyclin H (A)
evm.model.scaffold_1703.259	ZP2; zona pellucida glycoprotein 2 (sperm receptor); K19927 zona pellucida sperm-binding protein 2 (A)
evm.model.scaffold_1758.136	rilp; Rab interacting lysosomal protein; K13883 Rab-interacting lysosomal protein (A)
evm.model.scaffold_1490.403	TDRD9; tudor domain containing 9; K18408 ATP-dependent RNA helicase TDRD9 [EC:3.6.4.13] (A)
evm.model.scaffold_2069.27	CBX1; chromobox homolog 1; K11585 chromobox protein 1 (A)
evm.model.scaffold_1406.272_evm.model.scaffold_1406.273	PIGK; phosphatidylinositol glycan anchor biosynthesis, class K (EC:3.-.-.-); K05290 phosphatidylinositol glycan, class K [EC:2.6.-.-] (A)
evm.model.scaffold_132346.17	mta; MTA protein; K11660 metastasis-associated protein MTA (A)
evm.model.scaffold_1945.56	NA
evm.model.scaffold_2212.5	hypothetical protein; K15263 cell growth-regulating nucleolar protein (A)
evm.model.scaffold_2045.99	NA
evm.model.scaffold_1671.200.2	ITGB1BP3; integrin beta 1 binding protein 3 (EC:2.7.1.22); K10524 nicotinamide/nicotinate riboside kinase [EC:2.7.1.22 2.7.1.173] (A)
evm.model.scaffold_1879.39	hypothetical protein; K03033 26S proteasome regulatory subunit N3 (A)
evm.model.scaffold_1659.150	col7a1; collagen, type VII, alpha 1; K16628 collagen, type VII, alpha (A)
evm.model.scaffold_1935.2	PRCP; prolylcarboxypeptidase (angiotensinase C); K01285 lysosomal Pro-X carboxypeptidase [EC:3.4.16.2] (A)
evm.model.scaffold_2104.19	NA
evm.model.scaffold_1852.110.1	ADA; adenosine deaminase; K01488 adenosine deaminase [EC:3.5.4.4] (A)
evm.model.scaffold_2071.45	ATP6V1G1; ATPase, H+ transporting, lysosomal 13kDa, V1 subunit G1; K02152 V-type H+-transporting ATPase subunit G (A)
evm.model.scaffold_1732.437	E3 ubiquitin-protein ligase RNF8-like; K10667 E3 ubiquitin-protein ligase RNF8 [EC:2.3.2.27] (A)
evm.model.scaffold_1845.65	MAPR2; hypothetical protein; K17278 membrane-associated progesterone receptor component (A)
evm.model.scaffold_1660.293	CASP7; caspase 7, apoptosis-related cysteine peptidase; K04397 caspase 7 [EC:3.4.22.60] (A)
evm.model.scaffold_1659.198	NA
evm.model.scaffold_1733.2	nav3; neuron navigator 3; K19483 neuron navigator 2 [EC:3.6.4.12] (A)
evm.model.scaffold_1660.338	sideroflexin 123; K03351 anaphase-promoting complex subunit 4 (A)
evm.model.scaffold_1582.201	FAM98B; family with sequence similarity 98, member B; K15434 protein FAM98B (A)
evm.model.scaffold_1985.73	CALY; calcyon neuron-specific vesicular protein; K15493 neuron-specific vesicular protein calcyon (A)
evm.model.scaffold_1490.452	SGPP1, null; sphingosine-1-phosphate phosphatase 1; K04716 sphingosine-1-phosphate phosphatase 1 [EC:3.1.3.-] (A)
evm.model.scaffold_1970.98	protein FAM188B2; K08742 E3 ubiquitin-protein ligase SIAH2 [EC:2.3.2.27] (A)
evm.model.scaffold_2343.39.1	SDC3, Syndecan-3; syndecan 3; K16337 syndecan 3 (A)
evm.model.scaffold_1732.402	NA
evm.model.scaffold_1762.281	NA
evm.model.scaffold_1733.118	transmembrane BAX inhibitor motif containing 4-like; K06890 uncharacterized protein (A)
evm.model.scaffold_1854.34	STX8; syntaxin 8; K08501 syntaxin 8 (A)
evm.model.scaffold_2191.80	PXN; paxillin; K05760 paxillin (A)
evm.model.scaffold_1978.108.2	DCUN1D1; DCN1, defective in cullin neddylation 1, domain containing 1; K17822 DCN1-like protein 1/2 (A)
evm.model.scaffold_1751.16.1	hypothetical protein; K14314 nuclear pore complex protein Nup210 (A)
evm.model.scaffold_1583.65	RAB12; RAB12, member RAS oncogene family; K07907 Ras-related protein Rab-12 (A)
evm.model.scaffold_1755.28	DNAJC16; DnaJ (Hsp40) homolog, subfamily C, member 16; K09536 DnaJ homolog subfamily C member 16 (A)
evm.model.scaffold_1643.89	DCUN1D5; DCN1, defective in cullin neddylation 1, domain containing 5; K17824 DCN1-like protein 4/5 (A)
evm.model.scaffold_1660.240	CALHM3; calcium homeostasis modulator 3; K19740 calcium homeostasis modulator protein 3 (A)
evm.model.scaffold_2044.28	GAS8; growth arrest-specific 8; K19942 growth arrest-specific protein 8 (A)
evm.model.scaffold_1840.36	zinc finger protein 260-like; K09228 KRAB domain-containing zinc finger protein (A)
evm.model.scaffold_1660.360	ATE1; arginyltransferase 1; K00685 arginine-tRNA-protein transferase [EC:2.3.2.8] (A)
evm.model.scaffold_1732.355	hnrnpr; heterogeneous nuclear ribonucleoprotein R; K13161 heterogeneous nuclear ribonucleoprotein R (A)
evm.model.scaffold_2440.19	NA
evm.model.scaffold_1583.255	DNA replication licensing factor MCM6; K02542 DNA replication licensing factor MCM6 [EC:3.6.4.12] (A)
evm.model.scaffold_1873.131	Variant SH3 domain containing protein; K04438 proto-oncogene C-crk (A)
evm.model.scaffold_2331.10_evm.model.scaffold_2331.11	STK11; serine/threonine kinase 11; K07298 serine/threonine-protein kinase 11 (A)
evm.model.scaffold_1580.95	NA
evm.model.scaffold_1660.233	TAF5; TAF5 RNA polymerase II, TATA box binding protein (TBP)-associated factor, 100kDa; K03130 transcription initiation factor TFIID subunit 5 (A)
evm.model.scaffold_132335.13	SUN domain-containing protein 2-like; K19347 SUN domain-containing protein 1/2 (A)
evm.model.scaffold_2401.43	DDX20; DEAD (Asp-Glu-Ala-Asp) box polypeptide 20; K13131 ATP-dependent RNA helicase DDX20 [EC:3.6.4.13] (A)
evm.model.scaffold_1581.105	NA
evm.model.scaffold_128473.2	SDHAF2; succinate dehydrogenase complex assembly factor 2; K18168 succinate dehydrogenase assembly factor 2 (A)
evm.model.scaffold_1671.95	MTMR10; myotubularin related protein 10; K18085 myotubularin-related protein 10/11/12 (A)
evm.model.scaffold_1714.227	CYP20A1; cytochrome P450, family 20, subfamily A, polypeptide 1; K07435 cytochrome P450, family 20, subfamily A (A)
evm.model.scaffold_1405.128.1	TTF2; transcription termination factor, RNA polymerase II; K15173 transcription termination factor 2 [EC:3.6.4.-] (A)
evm.model.scaffold_1845.69	ENAH; enabled homolog (Drosophila); K05746 enabled (A)
evm.model.scaffold_1869.128	zinc finger protein 239-like; K09228 KRAB domain-containing zinc finger protein (A)
evm.model.scaffold_1949.35	RFT1; RFT1 homolog; K06316 oligosaccharide translocation protein RFT1 (A)
evm.model.scaffold_1841.124	probable acyl coa dehydrogenase 6-like; K11731 citronellyl-CoA dehydrogenase [EC:1.3.99.-] (A)
evm.model.scaffold_1703.345_evm.model.scaffold_1703.349	MAD1L1; MAD1 mitotic arrest deficient-like 1 (yeast); K06638 mitotic spindle assembly checkpoint protein MAD1 (A)
evm.model.scaffold_1585.17	SLC17A5; solute carrier family 17 (anion/sugar transporter), member 5; K12301 MFS transporter, ACS family, solute carrier family 17 (sodium-dependent inorganic phosphate cotransporter), member 5 (A)
evm.model.scaffold_1908.42	RPRD1A; regulation of nuclear pre-mRNA domain containing 1A; K15559 regulator of Ty1 transposition protein 103 (A)
evm.model.scaffold_1490.108	COL27A1; collagen, type XXVII, alpha 1; K19721 collagen, type V/XI/XXIV/XXVII, alpha (A)
evm.model.scaffold_1490.25	hypothetical protein; K02183 calmodulin (A)
evm.model.scaffold_2245.15	AP3D1; adaptor-related protein complex 3, delta 1 subunit; K12396 AP-3 complex subunit delta-1 (A)
evm.model.scaffold_1703.119.1	SPSB3; splA/ryanodine receptor domain and SOCS box containing 3; K10345 SPRY domain-containing SOCS box protein 3 (A)
evm.model.scaffold_1582.113	AP2A2; adaptor-related protein complex 2, alpha 2 subunit; K11824 AP-2 complex subunit alpha (A)
evm.model.scaffold_2142.1	BSG; basigin (Ok blood group); K06535 basigin (A)
evm.model.scaffold_1857.149	ADGRD2, GPR144; adhesion G protein-coupled receptor D2; K08466 G protein-coupled receptor 144 (A)
evm.model.scaffold_2039.2	RBM4B; RNA binding motif protein 4B; K13187 RNA-binding protein 4 (A)
evm.model.scaffold_1643.63_evm.model.scaffold_1643.62	DDX10; DEAD (Asp-Glu-Ala-Asp) box polypeptide 10 (EC:3.6.4.13); K14776 ATP-dependent RNA helicase DDX10/DBP4 [EC:3.6.4.13] (A)
evm.model.scaffold_1879.52	tmem255b; transmembrane protein 255B; K00909 rhodopsin kinase [EC:2.7.11.14] (A)
evm.model.scaffold_2036.4	NAPRT, NAPRT1; nicotinate phosphoribosyltransferase (EC:6.3.4.21); K00763 nicotinate phosphoribosyltransferase [EC:6.3.4.21] (A)
evm.model.scaffold_1873.101	ACAT2; acetyl-CoA acetyltransferase 2 (EC:2.3.1.9); K00626 acetyl-CoA C-acetyltransferase [EC:2.3.1.9] (A)
evm.model.scaffold_1584.91	ODC1; ornithine decarboxylase 1; K01581 ornithine decarboxylase [EC:4.1.1.17] (A)
evm.model.scaffold_2376.19	S100A10; S100 calcium binding protein A10; K17274 calpactin-1 light chain (A)
evm.model.scaffold_1730.124	U2AF1; U2 small nuclear RNA auxiliary factor 1; K12836 splicing factor U2AF 35 kDa subunit (A)
evm.model.scaffold_1703.291	BAIAP2L1; BAI1-associated protein 2-like 1; K20127 BAI1-associated protein 2-like protein (A)
evm.model.scaffold_1755.238.3	TNFRSF25; tumor necrosis factor receptor superfamily, member 25; K05160 tumor necrosis factor receptor superfamily member 25 (A)
evm.model.scaffold_1630.46	mediator of RNA polymerase II transcription subunit 1-like; K15144 mediator of RNA polymerase II transcription subunit 1 (A)
evm.model.scaffold_2144.61	set domain protein; K11423 histone-lysine N-methyltransferase SETD2 [EC:2.1.1.43] (A)
evm.model.scaffold_1727.144	ap1s2; adaptor-related protein complex 1, sigma 2 subunit; K12394 AP-1 complex subunit sigma 1/2 (A)
evm.model.scaffold_1857.42	SLC2A6; solute carrier family 2 (facilitated glucose transporter), member 6; K08144 MFS transporter, SP family, solute carrier family 2 (facilitated glucose transporter), member 6 (A)
evm.model.scaffold_1985.16	TMEM173; transmembrane protein 173; K12654 transmembrane protein 173 (A)
evm.model.scaffold_1703.361	LFNG; LFNG O-fucosylpeptide 3-beta-N-acetylglucosaminyltransferase (EC:2.4.1.222); K05948 fringe [EC:2.4.1.222] (A)
evm.model.scaffold_2250.132	NA
evm.model.scaffold_2276.69	NA
evm.model.scaffold_1733.157	CNOT2; CCR4-NOT transcription complex, subunit 2; K12605 CCR4-NOT transcription complex subunit 2 (A)
evm.model.scaffold_1733.270	DDX47; DEAD (Asp-Glu-Ala-Asp) box polypeptide 47; K14777 ATP-dependent RNA helicase DDX47/RRP3 [EC:3.6.4.13] (A)
evm.model.scaffold_2432.32.1	POLI; polymerase (DNA directed) iota; K03510 DNA polymerase iota [EC:2.7.7.7] (A)
evm.model.scaffold_1852.14	PIGT; phosphatidylinositol glycan anchor biosynthesis, class T; K05292 phosphatidylinositol glycan, class T (A)
evm.model.scaffold_1762.177	NA
evm.model.scaffold_1733.57	GXYLT1; glucoside xylosyltransferase 1; K13676 UDP-xylose:glucoside alpha-1,3-xylosyltransferase [EC:2.4.2.-] (A)
evm.model.scaffold_1490.137	PAX9, PsPax9; paired box 9; K09382 paired box protein 1/9 (A)
evm.model.scaffold_1905.2	NACHT, LRR and PYD domains-containing protein 1-like; K12798 NACHT, LRR and PYD domains-containing protein 1 (A)
evm.model.scaffold_1660.146	prex1, b71c09, si:dkey-48j7.2, wu:fb71c09; phosphatidylinositol-3,4,5-trisphosphate-dependent Rac exchange factor 1; K12365 phosphatidylinositol-3,4,5-trisphosphate-dependent Rac exchanger 1 protein (A)
evm.model.scaffold_2432.65	GRP; gastrin-releasing peptide; K05224 gastrin-releasing peptide (A)
evm.model.scaffold_1733.214	TEF, VBP; thyrotrophic embryonic factor; K09058 thyrotrophic embryonic factor (A)
evm.model.scaffold_1864.173	LDB3; LIM domain binding 3; K19867 LIM domain-binding protein 3 (A)
evm.model.scaffold_1978.49	TNFSF10; tumor necrosis factor (ligand) superfamily, member 10; K04721 tumor necrosis factor ligand superfamily member 10 (A)
evm.model.scaffold_1732.196	GPR78; G protein-coupled receptor 78; K08411 G protein-coupled receptor 26 (A)
evm.model.scaffold_1762.152	DPH1; diphthamide biosynthesis 1; K07561 2-(3-amino-3-carboxypropyl)histidine synthase [EC:2.5.1.108] (A)
evm.model.scaffold_1970.60	hypothetical protein; K17081 prohibitin 2 (A)
evm.model.scaffold_132330.5	HSD17B4; hydroxysteroid (17-beta) dehydrogenase 4; K12405 3-hydroxyacyl-CoA dehydrogenase / 3a,7a,12a-trihydroxy-5b-cholest-24-enoyl-CoA hydratase / enoyl-CoA hydratase 2 [EC:1.1.1.35 4.2.1.107 4.2.1.119] (A)
evm.model.scaffold_1714.36	CCDC14; coiled-coil domain containing 14; K16541 coiled-coil domain-containing protein 14 (A)
evm.model.scaffold_1752.16	FLT3; fms-related tyrosine kinase 3; K05092 fms-related tyrosine kinase 3 [EC:2.7.10.1] (A)
evm.model.scaffold_1733.198	NA
evm.model.scaffold_2053.9	DBR1; debranching RNA lariats 1; K18328 lariat debranching enzyme [EC:3.1.-.-] (A)
evm.model.scaffold_1583.104	ESCO1; establishment of sister chromatid cohesion N-acetyltransferase 1; K11268 N-acetyltransferase [EC:2.3.1.-] (A)
evm.model.scaffold_2045.12	NA
evm.model.scaffold_1851.4	NA
evm.model.scaffold_1671.49	NRG4; neuregulin 4; K05458 neuregulin 4 (A)
evm.model.scaffold_132315.28	C7; complement component 7; K03996 complement component 7 (A)
evm.model.scaffold_2250.234	MORF4L1; mortality factor 4 like 1; K11339 mortality factor 4-like protein 1 (A)
evm.model.scaffold_1841.187	TSPAN13; tetraspanin 13; K17356 tetraspanin-13/31 (A)
evm.model.scaffold_1949.172.1	XPC; xeroderma pigmentosum, complementation group C; K10838 xeroderma pigmentosum group C-complementing protein (A)
evm.model.scaffold_1864.251	NA
evm.model.scaffold_1406.51	uncharacterized LOC101802072; K05479 tumor necrosis factor ligand superfamily member 18 (A)
evm.model.scaffold_1871.9	gga3; golgi-associated, gamma adaptin ear containing, ARF binding protein 3; K12404 ADP-ribosylation factor-binding protein GGA (A)
evm.model.scaffold_1846.22	hypothetical protein; K17053 tRNAThr (cytosine32-N3)-methyltransferase [EC:2.1.1.268] (A)
evm.model.scaffold_1405.42.1	CD58; CD58 molecule; K06492 CD58 antigen (A)
evm.model.scaffold_2435.39	nucleoplasmin-like; K11277 nucleophosmin 2 (A)
evm.model.scaffold_1583.302	CRISPLD2; cysteine-rich secretory protein LCCL domain containing 2; K19919 cysteine-rich secretory protein (A)
evm.model.scaffold_2435.16	RNF122; ring finger protein 122; K15699 RING finger protein 122 (A)
evm.model.scaffold_1754.69	NKD1; naked cuticle homolog 1 (Drosophila); K03213 naked cuticle (A)
evm.model.scaffold_1582.80	FBXO3; F-box protein 3; K10290 F-box protein 3 (A)
evm.model.scaffold_1406.479	C8A; complement component 8, alpha polypeptide; K03997 complement component 8 subunit alpha (A)
evm.model.scaffold_1490.232	ALKBH1, ALKBH; alkB homolog 1, histone H2A dioxygenase (EC:4.2.99.18); K10765 alkylated DNA repair protein alkB homolog 1 [EC:1.14.11.- 4.2.99.18] (A)
evm.model.scaffold_2277.116	serine/arginine-rich splicing factor 10; K12900 FUS-interacting serine-arginine-rich protein 1 (A)
evm.model.scaffold_1714.143	NA
evm.model.scaffold_1841.111.1	NA
evm.model.scaffold_2007.44	PLEKHM2; pleckstrin homology domain containing, family M (with RUN domain) member 2; K15348 pleckstrin homology domain-containing family M member 2 (A)
evm.model.scaffold_1852.236	cadherin-2-like; K06736 cadherin 2, type 1, N-cadherin (A)
evm.model.scaffold_1406.478	FYB; FYN binding protein; K17698 FYN binding protein (A)
evm.model.scaffold_1406.238	SSX2IP; synovial sarcoma, X breakpoint 2 interacting protein; K06085 synovial sarcoma, X breakpoint 2 interacting protein (A)
evm.model.scaffold_1844.28	PIGU; phosphatidylinositol glycan anchor biosynthesis, class U; K05293 phosphatidylinositol glycan, class U (A)
evm.model.scaffold_1755.177	NA
evm.model.scaffold_1490.111	synaptotagmin-2-like; K19902 synaptotagmin-2 (A)
evm.model.scaffold_2137.24	Znf7; zinc finger protein 7; K09228 KRAB domain-containing zinc finger protein (A)
evm.model.scaffold_1627.11	MSH6; mutS homolog 6; K08737 DNA mismatch repair protein MSH6 (A)
evm.model.scaffold_1873.103	SOD2; superoxide dismutase 2, mitochondrial; K04564 superoxide dismutase, Fe-Mn family [EC:1.15.1.1] (A)
evm.model.scaffold_1762.236	MYL10, MYLC2PL; myosin, light chain 10, regulatory; K12756 myosin regulatory light chain 10 (A)
evm.model.scaffold_1857.77	PMPCA; peptidase (mitochondrial processing) alpha (EC:3.4.24.64); K01412 mitochondrial-processing peptidase subunit alpha [EC:3.4.24.64] (A)
evm.model.scaffold_1406.193	EDEM3; ER degradation enhancer, mannosidase alpha-like 3; K10086 ER degradation enhancer, mannosidase alpha-like 3 (A)
evm.model.scaffold_1642.159	microtubule-associated protein futsch-like; K10380 ankyrin (A)
evm.model.scaffold_132349.86	DMGDH; dimethylglycine dehydrogenase; K00315 dimethylglycine dehydrogenase [EC:1.5.8.4] (A)
evm.model.scaffold_1727.55	CRLF2; cytokine receptor-like factor 2; K05078 thymic stromal-derived lymphopoietin receptor (A)
evm.model.scaffold_2065.6	FBXO40; F-box protein 40; K10315 F-box protein 40 (A)
evm.model.scaffold_1841.243.1	HNRNPA2B1; heterogeneous nuclear ribonucleoprotein A2/B1; K13158 heterogeneous nuclear ribonucleoprotein A2/B1 (A)
evm.model.scaffold_1864.158	ARHGAP4; Rho GTPase activating protein 4; K20122 Rho GTPase-activating protein 4 (A)
evm.model.scaffold_1643.67	NA
evm.model.scaffold_1764.104	RQCD1; RCD1 required for cell differentiation1 homolog (S. pombe); K12606 CCR4-NOT transcription complex subunit 9 (A)
evm.model.scaffold_1858.54	NA
evm.model.scaffold_132297.13	REEP5; receptor accessory protein 5; K17279 receptor expression-enhancing protein 5/6 (A)
evm.model.scaffold_2194.20	NA
evm.model.scaffold_1869.127	NA
evm.model.scaffold_1732.110	Zmat3; zinc finger, matrin-type 3; K10137 zinc finger, matrin type 3 (A)
evm.model.scaffold_2137.216	NA
evm.model.scaffold_1985.30	hypothetical protein; K12200 programmed cell death 6-interacting protein (A)
evm.model.scaffold_1868.41	GP1BA; glycoprotein Ib (platelet), alpha polypeptide; K06261 platelet glycoprotein Ib alpha chain (A)
evm.model.scaffold_2144.14	MIS18A; MIS18 kinetochore protein A; K11564 kinetochore protein Mis18 (A)
evm.model.scaffold_1585.15	CD109; CD109 molecule; K06530 CD109 antigen (A)
evm.model.scaffold_1642.42	CDKN1B; cyclin-dependent kinase inhibitor 1B (p27, Kip1); K06624 cyclin-dependent kinase inhibitor 1B (A)
evm.model.scaffold_1851.118	NA
evm.model.scaffold_1490.319	GSC; goosecoid homeobox; K09324 homeobox protein goosecoid (A)
evm.model.scaffold_1730.8	SMS; spermine synthase (EC:2.5.1.22); K00802 spermine synthase [EC:2.5.1.22] (A)
evm.model.scaffold_1490.205.1	IFT43; intraflagellar transport 43 homolog (Chlamydomonas); K19675 intraflagellar transport protein 43 (A)
evm.model.scaffold_1756.68	ATRX; alpha thalassemia/mental retardation syndrome X-linked; K10779 transcriptional regulator ATRX [EC:3.6.4.12] (A)
evm.model.scaffold_1732.273.1	NCAPG; non-SMC condensin I complex, subunit G; K06678 condensin complex subunit 3 (A)
evm.model.scaffold_1841.112	PEX1; peroxisomal biogenesis factor 1; K13338 peroxin-1 (A)
evm.model.scaffold_1970.54.2	SSR3; signal sequence receptor, gamma (translocon-associated protein gamma); K13251 translocon-associated protein subunit gamma (A)
evm.model.scaffold_1755.75.3	EXOSC10; exosome component 10; K12591 exosome complex exonuclease RRP6 [EC:3.1.13.-] (A)
evm.model.scaffold_132252.9	SLC51B; solute carrier family 51, beta subunit; K14361 organic solute transporter subunit beta (A)
evm.model.scaffold_1762.244	C1QBP, SF2; complement component 1, q subcomponent binding protein; K15414 complement component 1 Q subcomponent-binding protein, mitochondrial (A)
evm.model.scaffold_1583.118	uncharacterized LOC100635111; K15503 serine/threonine-protein phosphatase 6 regulatory ankyrin repeat subunit B (A)
evm.model.scaffold_1864.249	U2 small nuclear ribonucleoprotein A'; K11092 U2 small nuclear ribonucleoprotein A' (A)
evm.model.scaffold_2148.8	PDHA1; pyruvate dehydrogenase (lipoamide) alpha 1; K00161 pyruvate dehydrogenase E1 component alpha subunit [EC:1.2.4.1] (A)
evm.model.scaffold_2045.10	IMPDH2; IMP (inosine 5'-monophosphate) dehydrogenase 2; K00088 IMP dehydrogenase [EC:1.1.1.205] (A)
evm.model.scaffold_1659.293	CDC23; cell division cycle 23; K03355 anaphase-promoting complex subunit 8 (A)
evm.model.scaffold_1648.2	PLXNC1; plexin C1; K06572 plexin C (A)
evm.model.scaffold_2055.31	NA
evm.model.scaffold_1629.113	GSR; glutathione reductase; K00383 glutathione reductase (NADPH) [EC:1.8.1.7] (A)
evm.model.scaffold_1861.44	NA
evm.model.scaffold_1643.64	synaptotagmin-like protein 2-like; K17598 synaptotagmin-like protein (A)
evm.model.scaffold_1973.5	MTHFD2; methylenetetrahydrofolate dehydrogenase (NADP+ dependent) 2, methenyltetrahydrofolate cyclohydrolase (EC:3.5.4.9 1.5.1.15); K13403 methylenetetrahydrofolate dehydrogenase(NAD+) / 5,10-methenyltetrahydrofolate cyclohydrolase [EC:1.5.1.15 3.5.4.9] (A)
evm.model.scaffold_1871.41	RHBDL3; rhomboid, veinlet-like 3 (Drosophila); K02857 rhomboid-related protein 1/2/3 [EC:3.4.21.105] (A)
evm.model.scaffold_1703.286	calmodulin-like; K02183 calmodulin (A)
evm.model.scaffold_1764.6	NXPH2; neurexophilin 2; K16657 neurexophilin-2 (A)
evm.model.scaffold_1869.264	DCPS; decapping enzyme, scavenger; K12584 m7GpppX diphosphatase [EC:3.6.1.59] (A)
evm.model.scaffold_1731.19	SASS6; SAS-6 centriolar assembly protein; K16487 spindle assembly abnormal protein 6 (A)
evm.model.scaffold_1714.254	cpb1; carboxypeptidase B1 (tissue); K01291 carboxypeptidase B [EC:3.4.17.2] (A)
evm.model.scaffold_1406.26	UHMK1; U2AF homology motif (UHM) kinase 1; K08877 U2AF homology motif (UHM) kinase 1 [EC:2.7.11.1] (A)
evm.model.scaffold_1841.7	Crumbs complex protein; MAGUK homolog; cell polarity protein; serine/threonine kinase; K06103 calcium/calmodulin-dependent serine protein kinase [EC:2.7.11.1] (A)
evm.model.scaffold_1405.177	NA
evm.model.scaffold_1869.266	NA
evm.model.scaffold_1727.125	rmp; RNA polymerase II subunit 5-mediating protein; K17560 unconventional prefoldin RPB5 interactor 1 (A)
evm.model.scaffold_131909.2	uncharacterized LOC101807868; K00413 ubiquinol-cytochrome c reductase cytochrome c1 subunit (A)
evm.model.scaffold_1582.182	FOXG1; forkhead box G1; K09385 forkhead box protein G (A)
evm.model.scaffold_1627.63	hcfc2; host cell factor C2; K14966 host cell factor (A)
evm.model.scaffold_1648.228	PMCH, Pro-MCH; pro-melanin-concentrating hormone; K05229 pro-melanin-concentrating hormone (A)
evm.model.scaffold_1857.46	SARDH; sarcosine dehydrogenase; K00314 sarcosine dehydrogenase [EC:1.5.8.3] (A)
evm.model.scaffold_127099.1	TMEM199; transmembrane protein 199; K10399 kinesin family member 12 (A)
evm.model.scaffold_1648.58	SLC25A17; solute carrier family 25 (mitochondrial carrier; peroxisomal membrane protein, 34kDa), member 17; K13354 solute carrier family 25 (peroxisomal adenine nucleotide transporter), member 17 (A)
evm.model.scaffold_1852.260	NTSR1; neurotensin receptor 1 (high affinity); K04211 neurotensin receptor 1 (A)
evm.model.scaffold_1732.101	RPIA; ribose 5-phosphate isomerase A (EC:5.3.1.6); K01807 ribose 5-phosphate isomerase A [EC:5.3.1.6] (A)
evm.model.scaffold_1645.100	JAM2; junctional adhesion molecule 2; K06735 junctional adhesion molecule 2 (A)
evm.model.scaffold_1627.31	POLR3F; polymerase (RNA) III (DNA directed) polypeptide F, 39 kDa; K03025 DNA-directed RNA polymerase III subunit RPC6 (A)
evm.model.scaffold_1583.257	MSC; musculin; K09072 musculin (activated B-cell factor-1) (A)
evm.model.scaffold_1845.141	NA
evm.model.scaffold_1868.145	LSM4; LSM4 homolog, U6 small nuclear RNA and mRNA degradation associated; K12623 U6 snRNA-associated Sm-like protein LSm4 (A)
evm.model.scaffold_1864.194	CDHR1; cadherin-related family member 1; K16501 cadherin-related family member 1 (A)
evm.model.scaffold_2193.11	KRT80; keratin 80; K07605 type II keratin, basic (A)
evm.model.scaffold_2277.136	SEPN1; selenoprotein N, 1; K19874 selenoprotein N (A)
evm.model.scaffold_1406.458.2	NA
evm.model.scaffold_132345.28	HSD17B3; hydroxysteroid (17-beta) dehydrogenase 3; K10207 testosterone 17beta-dehydrogenase (NADP+) [EC:1.1.1.64] (A)
evm.model.scaffold_2137.25	NA
evm.model.scaffold_1660.316	pancreatic lipase-related protein 2-like; K14075 pancreatic lipase-related protein 2 [EC:3.1.1.3] (A)
evm.model.scaffold_1868.92	NA
evm.model.scaffold_1841.167.2	NDUFA4, null; NADH dehydrogenase (ubiquinone) 1 alpha subcomplex, 4, 9kDa; K03948 NADH dehydrogenase (ubiquinone) 1 alpha subcomplex subunit 4 (A)
evm.model.scaffold_1645.99	MRPL39; mitochondrial ribosomal protein L39; K17420 large subunit ribosomal protein L39 (A)
evm.model.scaffold_1762.268	RFC2; replication factor C (activator 1) 2, 40kDa; K10755 replication factor C subunit 2/4 (A)
evm.model.scaffold_1766.41	kinesin-like protein KIF9; K10397 kinesin family member 6/9 (A)
evm.model.scaffold_1643.134	putative fucosyltransferase-like protein; K07632 galactoside alpha-1,3-fucosyltransferase 4 [EC:2.4.1.-] (A)
evm.model.scaffold_1671.46	ETFA; electron-transfer-flavoprotein, alpha polypeptide; K03522 electron transfer flavoprotein alpha subunit (A)
evm.model.scaffold_1868.29	NDUFA7; NADH dehydrogenase (ubiquinone) 1 alpha subcomplex, 7, 14.5kDa; K03951 NADH dehydrogenase (ubiquinone) 1 alpha subcomplex subunit 7 (A)
evm.model.scaffold_2126.6	NA
evm.model.scaffold_1864.202	hypothetical protein; K08332 vacuolar protein 8 (A)
evm.model.scaffold_1949.10	NA
evm.model.scaffold_1692.93	ADI1, Fe-ARD, MTCBP-1, Ni-ARD; acireductone dioxygenase 1 (EC:1.13.11.54); K08967 1,2-dihydroxy-3-keto-5-methylthiopentene dioxygenase [EC:1.13.11.53 1.13.11.54] (A)
evm.model.scaffold_1692.5	LAPTM4A; lysosomal protein transmembrane 4 alpha; K12387 lysosomal-associated transmembrane protein (A)
evm.model.scaffold_1921.19	NARS2; asparaginyl-tRNA synthetase 2, mitochondrial (putative); K01893 asparaginyl-tRNA synthetase [EC:6.1.1.22] (A)
evm.model.scaffold_1868.139	NA
evm.model.scaffold_1629.35	NA
evm.model.scaffold_132345.29	SLC35D2; solute carrier family 35 (UDP-GlcNAc/UDP-glucose transporter), member D2; K15281 solute carrier family 35 (A)
evm.model.scaffold_1864.109	NA
evm.model.scaffold_1628.17	BRD9; bromodomain containing 9; K11723 bromodomain-containing protein 7/9 (A)
evm.model.scaffold_1405.156	CEP97; centrosomal protein 97kDa; K16717 centrosomal protein CEP97 (A)
evm.model.scaffold_2292.8	vasoactive intestinal polypeptide receptor-like; K04589 vasoactive intestinal peptide receptor 1 (A)
evm.model.scaffold_1869.118	ALG9; ALG9, alpha-1,2-mannosyltransferase; K03846 alpha-1,2-mannosyltransferase [EC:2.4.1.259 2.4.1.261] (A)
evm.model.scaffold_1861.39	YALI0E33649p; K17255 Rab GDP dissociation inhibitor (A)
evm.model.scaffold_2142.2	CDC34, E2-CDC34, UBC3, UBCH3, UBE2R1; cell division cycle 34 (EC:2.3.2.23 2.3.2.24); K02207 ubiquitin-conjugating enzyme E2 R [EC:2.3.2.23] (A)
evm.model.scaffold_1714.341	UBE2F, NCE2; ubiquitin-conjugating enzyme E2F (putative); K10687 ubiquitin-conjugating enzyme E2 F [EC:2.3.2.23] (A)
evm.model.scaffold_2200.57	SGSH; N-sulfoglucosamine sulfohydrolase; K01565 N-sulfoglucosamine sulfohydrolase [EC:3.10.1.1] (A)
evm.model.scaffold_2250.277	ubiquitin ligase; K10615 E3 ubiquitin-protein ligase HERC4 [EC:2.3.2.26] (A)
evm.model.scaffold_1857.117	TTLL11; tubulin tyrosine ligase-like family, member 11; K16604 tubulin polyglutamylase TTLL11 [EC:6.-.-.-] (A)
evm.model.scaffold_2212.12	RRM1; ribonucleotide reductase M1; K10807 ribonucleoside-diphosphate reductase subunit M1 [EC:1.17.4.1] (A)
evm.model.scaffold_1854.193	ACSF2; acyl-CoA synthetase family member 2; K00666 fatty-acyl-CoA synthase [EC:6.2.1.-] (A)
evm.model.scaffold_1644.4	DYNLT1; dynein, light chain, Tctex-type 1; K10420 dynein light chain Tctex-type 1 (A)
evm.model.scaffold_1648.95	NA
evm.model.scaffold_1731.1	AMY2A; pancreatic alpha-amylase; K01176 alpha-amylase [EC:3.2.1.1] (A)
evm.model.scaffold_1752.114	NA
evm.model.scaffold_1406.37.1	SEC22B; SEC22 homolog B, vesicle trafficking protein; K08517 vesicle transport protein SEC22 (A)
evm.model.scaffold_1873.25	NA
evm.model.scaffold_1732.215	MAN2B2; mannosidase, alpha, class 2B, member 2; K12312 epididymis-specific alpha-mannosidase [EC:3.2.1.24] (A)
evm.model.scaffold_1714.274	CDK15; cyclin-dependent kinase 15; K15594 cyclin-dependent kinase 15 [EC:2.7.11.22] (A)
evm.model.scaffold_1583.247	TRIM55; tripartite motif containing 55; K10654 tripartite motif-containing protein 55 (A)
evm.model.scaffold_1761.75	GAR1; GAR1 homolog, ribonucleoprotein; K11128 H/ACA ribonucleoprotein complex subunit 1 (A)
evm.model.scaffold_1864.98	COL13A1; collagen, type XIII, alpha 1; K16617 collagen, type XIII, alpha (A)
evm.model.scaffold_2001.10	zinc-binding protein A33-like; K12000 tripartite motif-containing protein 7 (A)
evm.model.scaffold_1631.23	chd, chordino, wu:fe47d04; chordin; K04657 chordin (A)
evm.model.scaffold_2045.186	RBSN, ZFYVE20; rabenosyn, RAB effector; K12481 rabenosyn-5 (A)
evm.model.scaffold_1764.56	DDX18; DEAD (Asp-Glu-Ala-Asp) box polypeptide 18; K13179 ATP-dependent RNA helicase DDX18/HAS1 [EC:3.6.4.13] (A)
evm.model.scaffold_1583.140	DSC2; desmocollin-2; K07601 desmocollin 2 (A)
evm.model.scaffold_1761.45	NPNT; nephronectin; K06824 nephronectin (A)
evm.model.scaffold_1626.32	NA
evm.model.scaffold_1726.232.1	ATP-dependent RNA helicase DDX19A; K18655 ATP-dependent RNA helicase DDX19/DBP5 [EC:3.6.4.13] (A)
evm.model.scaffold_1865.49	GLE1; GLE1 RNA export mediator; K18723 nucleoporin GLE1 (A)
evm.model.scaffold_132334.9	SNX24; sorting nexin 24; K17941 sorting nexin-22/24 (A)
evm.model.scaffold_1852.355	interferon regulatory factor 4; K09445 interferon regulatory factor 4 (A)
evm.model.scaffold_2250.119	FAM169B; family with sequence similarity 169, member B; K12869 crooked neck (A)
evm.model.scaffold_1758.129	ATP6V0A2, TCTN2; V-type proton ATPase 116 kDa subunit a isoform 2; K02154 V-type H+-transporting ATPase subunit a (A)
evm.model.scaffold_1580.110.1	uncharacterized LOC100546750; K00678 phosphatidylcholine-retinol O-acyltransferase [EC:2.3.1.135] (A)
evm.model.scaffold_131938.1	RING finger protein 13; K15692 E3 ubiquitin-protein ligase RNF13 [EC:2.3.2.27] (A)
evm.model.scaffold_2175.46	GABARAPL2; GABA(A) receptor-associated protein like 2; K08341 GABA(A) receptor-associated protein (A)
evm.model.scaffold_1643.74	hypothetical protein; K12366 engulfment and cell motility protein 1 (A)
evm.model.scaffold_1490.76	TSPAN32; tetraspanin 32; K17359 tetraspanin-32 (A)
evm.model.scaffold_1866.26	HMGN2; high mobility group nucleosomal binding domain 2; K11300 high-mobility group nucleosome-binding domain-containing protein 2 (A)
evm.model.scaffold_2044.1	CDT1; chromatin licensing and DNA replication factor 1; K10727 chromatin licensing and DNA replication factor 1 (A)
evm.model.scaffold_1646.144	CNST; consortin, connexin sorting protein; K17581 consortin (A)
evm.model.scaffold_1762.96	NA
evm.model.scaffold_2175.6	NQO1; NAD(P)H dehydrogenase, quinone 1; K00355 NAD(P)H dehydrogenase (quinone) [EC:1.6.5.2] (A)
evm.model.scaffold_132342.8	topbp1; topoisomerase (DNA) II binding protein 1; K10728 topoisomerase (DNA) II binding protein 1 (A)
evm.model.scaffold_1626.135	NA
evm.model.scaffold_2010.137	calcitonin gene-related peptide-like; K12332 calcitonin (A)
evm.model.scaffold_1758.26	protein HIRA; K11293 protein HIRA/HIR1 (A)
evm.model.scaffold_1755.26	AGMAT; agmatine ureohydrolase (agmatinase); K01480 agmatinase [EC:3.5.3.11] (A)
evm.model.scaffold_1490.594	NA
evm.model.scaffold_1732.137	GJ23361 gene product from transcript GJ23361-RA; K07200 5'-AMP-activated protein kinase, regulatory gamma subunit (A)
evm.model.scaffold_2200.70	SLC38A10; solute carrier family 38, member 10; K14996 solute carrier family 38 (sodium-coupled neutral amino acid transporter), member 10 (A)
evm.model.scaffold_2401.204.3	TNNT2; troponin T type 2 (cardiac); K12045 troponin T, cardiac muscle (A)
evm.model.scaffold_132346.33	SKIV2L2; superkiller viralicidic activity 2-like 2 (S. cerevisiae) (EC:3.6.4.13); K12598 ATP-dependent RNA helicase DOB1 [EC:3.6.4.13] (A)
evm.model.scaffold_2401.65	LAMB3; laminin, beta 3; K06244 laminin, beta 3 (A)
evm.model.scaffold_2008.74	ELOVL4; ELOVL fatty acid elongase 4 (EC:2.3.1.199); K10249 elongation of very long chain fatty acids protein 4 [EC:2.3.1.199] (A)
evm.model.scaffold_1703.281	EIF2AK1; eukaryotic translation initiation factor 2-alpha kinase 1; K16194 eukaryotic translation initiation factor 2-alpha kinase 1 [EC:2.7.11.1] (A)
evm.model.scaffold_1854.41	NA
evm.model.scaffold_132344.22	STAR; steroidogenic acute regulatory protein; K16931 steroidogenic acute regulatory protein, mitochondrial (A)
evm.model.scaffold_1626.161	IL15RA; interleukin 15 receptor, alpha; K05074 interleukin 15 receptor alpha (A)
evm.model.scaffold_1405.199	zinc finger protein 585A-like; K09228 KRAB domain-containing zinc finger protein (A)
evm.model.scaffold_1732.261	NA
evm.model.scaffold_1946.3	NA
evm.model.scaffold_1726.177	HERPUD1; homocysteine-inducible, endoplasmic reticulum stress-inducible, ubiquitin-like domain member 1; K14027 homocysteine-responsive endoplasmic reticulum-resident ubiquitin-like domain member 1 protein (A)
evm.model.scaffold_1766.16.5	EIF4E2; eukaryotic translation initiation factor 4E family member 2; K03259 translation initiation factor 4E (A)
evm.model.scaffold_1406.462	40S ribosomal protein S7; K02993 small subunit ribosomal protein S7e (A)
evm.model.scaffold_1671.168.1	NA
evm.model.scaffold_1644.48	p53 apoptosis effector related to PMP-22; K10136 TP53 apoptosis effector (A)
evm.model.scaffold_2010.151	TRIM66; tripartite motif containing 66; K12032 tripartite motif-containing protein 66 (A)
evm.model.scaffold_2191.16	GSTT1; glutathione S-transferase theta 1 (EC:2.5.1.18); K00799 glutathione S-transferase [EC:2.5.1.18] (A)
evm.model.scaffold_1756.30	NA
evm.model.scaffold_1762.144	POLDIP2; polymerase (DNA-directed), delta interacting protein 2; K17809 polymerase delta-interacting protein 2 (A)
evm.model.scaffold_1855.2	HTRA1; HtrA serine peptidase 1; K08784 HtrA serine peptidase 1 [EC:3.4.21.-] (A)
evm.model.scaffold_1860.15	NA
evm.model.scaffold_1909.1	NA
evm.model.scaffold_1763.105	NA
evm.model.scaffold_130194.1	TMOD4; tropomodulin 4 (muscle); K10370 tropomodulin (A)
evm.model.scaffold_2367.6	butyrophilin subfamily 1 member A1-like; K10650 tripartite motif-containing protein 11 [EC:2.3.2.27] (A)
evm.model.scaffold_1762.212	TAF15; TAF15 RNA polymerase II, TATA box binding protein (TBP)-associated factor, 68kDa; K14651 transcription initiation factor TFIID subunit 15 (A)
evm.model.scaffold_1852.233	SYCP2; synaptonemal complex protein 2; K19529 synaptonemal complex protein 2 (A)
evm.model.scaffold_132339.15	ZCCHC9; zinc finger, CCHC domain containing 9; K17578 zinc finger CCHC domain-containing protein 9 (A)
evm.model.scaffold_1659.179_evm.model.scaffold_1659.181	SLC25A48; solute carrier family 25, member 48; K15124 solute carrier family 25, member 48 (A)
evm.model.scaffold_1841.64	hypothetical protein; K19613 leucine-rich repeat protein SHOC2 (A)
evm.model.scaffold_1406.432.1	auh; AU RNA binding protein/enoyl-CoA hydratase; K05607 methylglutaconyl-CoA hydratase [EC:4.2.1.18] (A)
evm.model.scaffold_1644.46	ARFGEF3, KIAA1244; ARFGEF family member 3; K17572 brefeldin A-inhibited guanine nucleotide-exchange protein 3 (A)
evm.model.scaffold_1762.242	NUP88; nucleoporin 88kDa; K14318 nuclear pore complex protein Nup88 (A)
evm.model.scaffold_1406.202	ZNF326; zinc finger protein 326; K13204 zinc finger protein 326 (A)
evm.model.scaffold_1874.12	GBA2; glucosidase, beta (bile acid) 2; K17108 non-lysosomal glucosylceramidase [EC:3.2.1.45] (A)
evm.model.scaffold_1703.9	protein disulfide-isomerase A4-like; K09582 protein disulfide-isomerase A4 [EC:5.3.4.1] (A)
evm.model.scaffold_1586.112	PPIL6; peptidylprolyl isomerase (cyclophilin)-like 6; K12739 peptidyl-prolyl cis-trans isomerase-like 6 [EC:5.2.1.8] (A)
evm.model.scaffold_1860.72	NOXA1; NADPH oxidase activator 1; K08010 neutrophil cytosolic factor 2 (A)
evm.model.scaffold_1733.3	CFTR; cystic fibrosis transmembrane conductance regulator (ATP-binding cassette sub-family C, member 7); K05031 cystic fibrosis transmembrane conductance regulator [EC:3.6.3.49] (A)
evm.model.scaffold_1852.120	DCAF11; DDB1 and CUL4 associated factor 11; K11801 WD repeat-containing protein 23 (A)
evm.model.scaffold_1490.60	CARS; cysteinyl-tRNA synthetase; K01883 cysteinyl-tRNA synthetase [EC:6.1.1.16] (A)
evm.model.scaffold_1583.355	CA13; carbonic anhydrase 13; K01672 carbonic anhydrase [EC:4.2.1.1] (A)
evm.model.scaffold_1869.136	RNF26; ring finger protein 26; K15693 RING finger protein 26 (A)
evm.model.scaffold_1765.26	NA
evm.model.scaffold_1586.109	CEP57L1; centrosomal protein 57kDa-like 1; K16762 centrosomal protein CEP57 (A)
evm.model.scaffold_2053.62	PIGX; phosphatidylinositol glycan anchor biosynthesis, class X; K07541 phosphatidylinositol glycan, class X (A)
evm.model.scaffold_1642.104	IL17RA; interleukin 17 receptor A; K05164 interleukin 17 receptor (A)
evm.model.scaffold_2139.2	CPLX3; complexin 3; K15295 complexin-3/4 (A)
evm.model.scaffold_1646.112	NA
evm.model.scaffold_1841.169_evm.model.scaffold_1841.168	JADE1, JADE2; jade family PHD finger 1; K11347 protein Jade-1 (A)
evm.model.scaffold_1671.12	NCAS0C00430; hypothetical protein; K04523 ubiquilin (A)
evm.model.scaffold_1765.25	NADH-cytochrome b5 reductase 3; K00326 cytochrome-b5 reductase [EC:1.6.2.2] (A)
evm.model.scaffold_2250.171	NEO1; neogenin homolog 1; K06766 neogenin (A)
evm.model.scaffold_1762.12	ZNHIT3, PIGW; zinc finger, HIT-type containing 3; K05283 phosphatidylinositol glycan, class W [EC:2.3.-.-] (A)
evm.model.scaffold_1581.131	NA
evm.model.scaffold_2315.18	NUP54; nucleoporin 54kDa; K14308 nuclear pore complex protein Nup54 (A)
evm.model.scaffold_1848.12.2	RPL31; ribosomal protein L31; K02910 large subunit ribosomal protein L31e (A)
evm.model.scaffold_2104.26	GPR148; G protein-coupled receptor 148; K08432 G protein-coupled receptor 148 (A)
evm.model.scaffold_1851.153	KDM8; lysine (K)-specific demethylase 8; K10277 lysine-specific demethylase 8 [EC:1.14.11.27] (A)
evm.model.scaffold_1841.117	carcinoembryonic antigen-related cell adhesion molecule 5-like; K06499 carcinoembryonic antigen-related cell adhesion molecule (A)
evm.model.scaffold_1406.96	CENPL; centromere protein L; K11504 centromere protein L (A)
evm.model.scaffold_1730.156	BACE2; beta-site APP-cleaving enzyme 2; K07747 beta-site APP-cleaving enzyme 2 (memapsin 1) [EC:3.4.23.45] (A)
evm.model.scaffold_1854.67	UDP-GlcNAc:betaGal beta-1,3-N-acetylglucosaminyltransferase-like protein 1; K14529 ribonuclease P protein subunit RPP14 [EC:3.1.26.5] (A)
evm.model.scaffold_1732.123	POLR1A; polymerase (RNA) I polypeptide A, 194kDa; K02999 DNA-directed RNA polymerase I subunit RPA1 [EC:2.7.7.6] (A)
evm.model.scaffold_1921.27	INTS4; integrator complex subunit 4; K13141 integrator complex subunit 4 (A)
evm.model.scaffold_1671.50	FBXO22; F-box protein 22; K10302 F-box protein 22 (A)
evm.model.scaffold_1985.75	MSX2, HOX-8, Msx-2; msh homeobox 2; K09341 homeobox protein MSX (A)
evm.model.scaffold_1586.144	CTGF; connective tissue growth factor; K06827 connective tissue growth factor (A)
evm.model.scaffold_1964.40	RPRD1B; regulation of nuclear pre-mRNA domain containing 1B; K15559 regulator of Ty1 transposition protein 103 (A)
evm.model.scaffold_1934.9.1	TCF7L1; uncharacterized protein DDB_G0290685; K04490 transcription factor 7-like 1 (A)
evm.model.scaffold_1854.40	CDRT1, FBXW10; CMT1A duplicated region transcript 1; K10266 F-box and WD-40 domain protein 10 (A)
evm.model.scaffold_1671.100	NA
evm.model.scaffold_1490.552	PTGER2; prostaglandin E receptor 2 (subtype EP2), 53kDa; K04259 prostaglandin E receptor 2 (A)
evm.model.scaffold_1871.119	LGALS3BP; lectin, galactoside-binding, soluble, 3 binding protein; K17300 galectin-3-binding protein (A)
evm.model.scaffold_1714.255.1	KLF7; Kruppel-like factor 7 (ubiquitous); K09207 krueppel-like factor 6/7 (A)
evm.model.scaffold_1731.56	GCLM; glutamate-cysteine ligase, modifier subunit (EC:6.3.2.2); K11205 glutamate--cysteine ligase regulatory subunit (A)
evm.model.scaffold_132345.3	NA
evm.model.scaffold_2250.286	ELL3; elongation factor RNA polymerase II-like 3; K15183 RNA polymerase II elongation factor ELL (A)
evm.model.scaffold_2200.23	P4HB, PDI; prolyl 4-hydroxylase, beta polypeptide (EC:5.3.4.1); K09580 protein disulfide-isomerase A1 [EC:5.3.4.1] (A)
evm.model.scaffold_1725.36	CDCP1; CUB domain containing protein 1; K06732 CUB domain-containing protein 1 (A)
evm.model.scaffold_1630.55	AMPH; amphiphysin; K12562 amphiphysin (A)
evm.model.scaffold_1841.27	OTUD1; OTU deubiquitinase 1; K13716 OTU domain-containing protein 1 [EC:3.4.19.12] (A)
evm.model.scaffold_1583.278	NA
evm.model.scaffold_2071.11	alpha-1-acid glycoprotein 2-like; K17308 alpha-1-acid glycoprotein 1 (A)
evm.model.scaffold_1841.2	YME1L1; YME1-like 1 ATPase; K08955 ATP-dependent metalloprotease [EC:3.4.24.-] (A)
evm.model.scaffold_1733.58	YAF2; YY1 associated factor 2; K11468 YY1-associated factor 2 (A)
evm.model.scaffold_1970.91	GPR87; G protein-coupled receptor 87; K08389 G protein-coupled receptor 87 (A)
evm.model.scaffold_2441.4	NA
evm.model.scaffold_1581.68	EXOC2; exocyst complex component 2; K17637 exocyst complex component 2 (A)
evm.model.scaffold_2228.7	Tram1; K14010 translocating chain-associated membrane protein 1 (A)
evm.model.scaffold_1762.246	DERL2; derlin 2; K13989 Derlin-2/3 (A)
evm.model.scaffold_2010.152	RPL27A; ribosomal protein L27a; K02900 large subunit ribosomal protein L27Ae (A)
evm.model.scaffold_1762.174	uncharacterized protein C17orf85; K06524 integrin alpha E (A)
evm.model.scaffold_1405.300	NA
evm.model.scaffold_1646.62.3	RNF8; ring finger protein 8, E3 ubiquitin protein ligase; K10667 E3 ubiquitin-protein ligase RNF8 [EC:2.3.2.27] (A)
evm.model.scaffold_1762.79	NA
evm.model.scaffold_1648.53	EP300; E1A binding protein p300; K04498 E1A/CREB-binding protein [EC:2.3.1.48] (A)
evm.model.scaffold_1857.40	NA
evm.model.scaffold_1854.24	MICALL2; MICAL-like 2; K19948 MICAL-like protein (A)
evm.model.scaffold_2276.28	WSB1; WD repeat and SOCS box containing 1; K10341 WD repeat and SOCS box-containing protein 1 (A)
evm.model.scaffold_1732.268	QDPR; quinoid dihydropteridine reductase (EC:1.5.1.34); K00357 dihydropteridine reductase [EC:1.5.1.34] (A)
evm.model.scaffold_1868.35	RAB11B; RAB11B, member RAS oncogene family; K07905 Ras-related protein Rab-11B (A)
evm.model.scaffold_2401.15	OLFML1, SYT9; olfactomedin-like 1; K19909 synaptotagmin-9 (A)
evm.model.scaffold_1759.34	RHEB; Ras homolog enriched in brain; K07208 Ras homolog enriched in brain (A)
evm.model.scaffold_131310.1	arhgap15; Rho GTPase activating protein 15; K01556 kynureninase [EC:3.7.1.3] (A)
evm.model.scaffold_1730.155	hypothetical protein; K09666 beta-1,2-N-acetylglucosaminyltransferase [EC:2.4.1.-] (A)
evm.model.scaffold_1627.53	PTCRA; pre T-cell antigen receptor alpha; K06056 pre T-cell antigen receptor alpha (A)
evm.model.scaffold_2137.103	NIPA1; non imprinted in Prader-Willi/Angelman syndrome 1; K19364 magnesium transporter NIPA1 (A)
evm.model.scaffold_1841.133	PON2; serum paraoxonase/arylesterase 2; K01045 arylesterase / paraoxonase [EC:3.1.1.2 3.1.8.1] (A)
evm.model.scaffold_1703.363	TTYH2; tweety family member 2; K02923 large subunit ribosomal protein L38e (A)
evm.model.scaffold_132327.10	TMED7; transmembrane emp24 protein transport domain containing 7; K14825 protein ERP2 (A)
evm.model.scaffold_1852.53	SGK2; serum/glucocorticoid regulated kinase 2; K13303 serum/glucocorticoid-regulated kinase 2 [EC:2.7.11.1] (A)
evm.model.scaffold_1583.357	carbonic anhydrase 3; K01672 carbonic anhydrase [EC:4.2.1.1] (A)
evm.model.scaffold_2308.6	hypothetical protein; K12472 epidermal growth factor receptor substrate 15 (A)
evm.model.scaffold_1646.60	NA
evm.model.scaffold_2277.46	RIMS3; regulating synaptic membrane exocytosis 3; K15298 regulating synaptic membrane exocytosis protein 3 (A)
evm.model.scaffold_2396.104	cul3; cullin 3; K03869 cullin 3 (A)
evm.model.scaffold_1405.217	TBCCD1; TBCC domain containing 1; K16810 TBCC domain-containing protein 1 (A)
evm.model.scaffold_1671.189	GALK2; galactokinase 2 (EC:2.7.1.157); K18674 N-acetylgalactosamine kinase [EC:2.7.1.157] (A)
evm.model.scaffold_1585.9	cytochrome c oxidase subunit 7A2, mitochondrial; K02270 cytochrome c oxidase subunit 7a (A)
evm.model.scaffold_2277.66	hypothetical protein; K18598 echinoderm microtubule-associated protein-like 6 (A)
evm.model.scaffold_1970.108	RNF13; ring finger protein 13; K15692 E3 ubiquitin-protein ligase RNF13 [EC:2.3.2.27] (A)
evm.model.scaffold_131236.1	slit2; slit homolog 2 (Drosophila); K06839 slit 2 (A)
evm.model.scaffold_1854.127	GALR2; galanin receptor 2; K04231 galanin receptor 2 (A)
evm.model.scaffold_1841.91	STEAP1; six transmembrane epithelial antigen of the prostate 1; K14737 metalloreductase STEAP1 [EC:1.16.1.-] (A)
evm.model.scaffold_1852.68	GSS; glutathione synthetase; K01920 glutathione synthase [EC:6.3.2.3] (A)
evm.model.scaffold_1728.45	SDCCAG8; serologically defined colon cancer antigen 8; K16488 serologically defined colon cancer antigen 8 (A)
evm.model.scaffold_2245.41	cytochrome b-c1 complex subunit 10; K00420 ubiquinol-cytochrome c reductase subunit 10 (A)
evm.model.scaffold_1583.190_evm.model.scaffold_1583.187	uncharacterized LOC102091645; K01128 sphingomyelin phosphodiesterase acid-like 3 [EC:3.1.4.-] (A)
evm.model.scaffold_1949.2.1	NA
evm.model.scaffold_1868.79.1	SIRT6; sirtuin 6; K11416 mono-ADP-ribosyltransferase sirtuin 6 [EC:2.4.2.31] (A)
evm.model.scaffold_1648.86	CBX7; chromobox 7; K11454 chromobox protein 7 (A)
evm.model.scaffold_2401.197	MYOG; myogenin (myogenic factor 4); K18483 myogenic factor 4 (myogenin) (A)
evm.model.scaffold_127728.1	EIF1; eukaryotic translation initiation factor 1; K03113 translation initiation factor 1 (A)
evm.model.scaffold_1730.163	NA
evm.model.scaffold_1732.270	LAP3; leucine aminopeptidase 3; K11142 cytosol aminopeptidase [EC:3.4.11.1 3.4.11.5] (A)
evm.model.scaffold_1758.175	RP11-87C12.2, PSMD9; 26S proteasome non-ATPase regulatory subunit 9; Uncharacterized protein; K06693 26S proteasome non-ATPase regulatory subunit 9 (A)
evm.model.scaffold_1490.15.2	CD5; CD5 molecule; K06455 CD5 antigen (A)
evm.model.scaffold_1869.138.1	Cubilin; cubilin-like; K14616 cubilin (A)
evm.model.scaffold_1841.127	SGCA; sarcoglycan, alpha (50kDa dystrophin-associated glycoprotein); K12565 alpha-sarcoglycan (A)
evm.model.scaffold_2010.77	PAX6; paired box 6; K08031 paired box protein 6 (A)
evm.model.scaffold_132349.91	PAPD4; PAP associated domain containing 4; K14079 poly(A) RNA polymerase GLD2 [EC:2.7.7.19] (A)
evm.model.scaffold_1642.66.1	AEBP2; AE binding protein 2; K17452 zinc finger protein AEBP2 (A)
evm.model.scaffold_2308.4	killer cell lectin-like receptor subfamily B member 1B allele B; K10075 killer cell lectin-like receptor subfamily F member 1 (A)
evm.model.scaffold_1583.151	ras-related protein Rab-10-like; K07903 Ras-related protein Rab-10 (A)
evm.model.scaffold_1764.17	CXCR4; chemokine (C-X-C motif) receptor 4; K04189 C-X-C chemokine receptor type 4 (A)
evm.model.scaffold_1762.170.1	INPP5K; inositol polyphosphate-5-phosphatase K; K01106 inositol-1,4,5-trisphosphate 5-phosphatase [EC:3.1.3.56] (A)
evm.model.scaffold_2476.14	GPR141; G protein-coupled receptor 141; K08429 G protein-coupled receptor 141 (A)
evm.model.scaffold_1752.180	NA
evm.model.scaffold_2376.8	NA
evm.model.scaffold_1490.336	AK7; adenylate kinase 7; K00939 adenylate kinase [EC:2.7.4.3] (A)
evm.model.scaffold_1582.436	pbd-1; porin-binding domain protein-1; K11756 chromatin structure-remodeling complex subunit RSC1/2 (A)
evm.model.scaffold_1660.322	VAX1; ventral anterior homeobox 1; K09318 homeobox protein ventral anterior (A)
evm.model.scaffold_1882.41	IFT172; intraflagellar transport 172; K19676 intraflagellar transport protein 172 (A)
evm.model.scaffold_1726.104	NA
evm.model.scaffold_1660.409.2	uncharacterized LOC105396092; K15085 solute carrier family 25, member 42 (A)
evm.model.scaffold_2194.21	ENOPH1; enolase-phosphatase 1; K09880 enolase-phosphatase E1 [EC:3.1.3.77] (A)
evm.model.scaffold_2144.15	NA
evm.model.scaffold_1841.113	NA
evm.model.scaffold_1866.20	deleted in malignant brain tumors 1 protein-like; K13912 deleted in malignant brain tumors 1 protein (A)
evm.model.scaffold_1714.213	NEUROD1; neuronal differentiation 1; K08033 neurogenic differentiation factor 1 (A)
evm.model.scaffold_1985.20	NA
evm.model.scaffold_1714.15	IQCB1; IQ motif containing B1; K16774 IQ calmodulin-binding motif-containing protein 1 (A)
evm.model.scaffold_1490.264	sut-2; Zinc finger CCCH domain-containing protein 14; K15193 protein SPT2 (A)
evm.model.scaffold_1847.8	poly [ADP-ribose] polymerase 12-like; K15259 poly [ADP-ribose] polymerase 7/11/12/13 [EC:2.4.2.30] (A)
evm.model.scaffold_1766.85	NA
evm.model.scaffold_1753.65	AHRR; aryl-hydrocarbon receptor repressor; K09094 aryl hydrocarbon receptor repressor (A)
evm.model.scaffold_1727.10	TBLA0E00840; hypothetical protein; K12196 vacuolar protein-sorting-associated protein 4 (A)
evm.model.scaffold_1646.12	RHOQ; ras homolog family member Q; K07194 Ras homolog gene family, member Q (A)
evm.model.scaffold_2197.14.1	DNAJC7; DnaJ (Hsp40) homolog, subfamily C, member 7; K09527 DnaJ homolog subfamily C member 7 (A)
evm.model.scaffold_1871.28	RAB11FIP4; RAB11 family interacting protein 4 (class II); K12485 Rab11 family-interacting protein 3/4 (A)
evm.model.scaffold_1643.106	PGR, NR3C3; progesterone receptor; K08556 progesterone receptor (A)
evm.model.scaffold_1727.67	CD99; CD99 molecule; K06520 CD99 antigen (A)
evm.model.scaffold_1869.40	RBM7; RNA binding motif protein 7; K13188 RNA-binding protein 7 (A)
evm.model.scaffold_131744.1	RHOD; ras homolog family member D; K07872 Ras homolog gene family, member F (A)
evm.model.scaffold_1490.306	NA
evm.model.scaffold_1766.126	GPC2; glypican 2; K08111 glypican 5 (A)
evm.model.scaffold_1733.209	chondroadherin-like; K06248 chondroadherin (A)
evm.model.scaffold_2010.170	E3 ubiquitin-protein ligase RNF8-like; K10667 E3 ubiquitin-protein ligase RNF8 [EC:2.3.2.27] (A)
evm.model.scaffold_1732.274	NA
evm.model.scaffold_1846.2.9	MAPT; microtubule-associated protein tau; K04380 microtubule-associated protein tau (A)
evm.model.scaffold_1978.88	ACTL6A; actin-like 6A; K11340 actin-like protein 6A (A)
evm.model.scaffold_2401.4	TSPAN2; tetraspanin 2; K17354 tetraspanin-2 (A)
evm.model.scaffold_1583.5	CD226; CD226 molecule; K06567 CD226 antigen (A)
evm.model.scaffold_1726.176	partitioning defective 6 homolog beta; K06093 partitioning defective protein 6 (A)
evm.model.scaffold_2250.56	PEX11A; peroxisomal biogenesis factor 11 alpha; K13351 peroxin-11A (A)
evm.model.scaffold_1714.4	INHBB; inhibin, beta B; K04667 inhibin, beta (A)
evm.model.scaffold_1714.378	MYL1; myosin, light chain 1, alkali; skeletal, fast; K05738 myosin light chain 1 (A)
evm.model.scaffold_1646.29	NA
evm.model.scaffold_1762.10	PIGW; phosphatidylinositol glycan anchor biosynthesis, class W; K05283 phosphatidylinositol glycan, class W [EC:2.3.-.-] (A)
evm.model.scaffold_1868.147	PGPEP1; pyroglutamyl-peptidase I; K01304 pyroglutamyl-peptidase [EC:3.4.19.3] (A)
evm.model.scaffold_1582.169	hypothetical protein; K13113 ubiquitin-like protein 5 (A)
evm.model.scaffold_1854.55	protoheme IX farnesyltransferase, mitochondrial; K02257 protoheme IX farnesyltransferase [EC:2.5.1.-] (A)
evm.model.scaffold_1644.141	RSPO1; R-spondin 1; K19471 R-spondin-1 (A)
evm.model.scaffold_1490.88	LSP1; lymphocyte-specific protein 1; K14957 lymphocyte-specific protein 1 (A)
evm.model.scaffold_1852.119	CRISPLD2; cysteine-rich secretory protein LCCL domain containing 2; K19919 cysteine-rich secretory protein (A)
evm.model.scaffold_2250.40	NA
evm.model.scaffold_1854.191	EME1; essential meiotic structure-specific endonuclease 1; K10882 crossover junction endonuclease EME1 [EC:3.1.22.-] (A)
evm.model.scaffold_1671.192.9	NA
evm.model.scaffold_2053.12	NA
evm.model.scaffold_1646.122	fasciculation and elongation protein zeta-2-like; K16502 cadherin-related family member 2 (A)
evm.model.scaffold_1762.240	IFT22; intraflagellar transport 22; K07935 intraflagellar transport protein 22 (A)
evm.model.scaffold_1580.139	NA
evm.model.scaffold_1864.162	NA
evm.model.scaffold_1727.64	AKAP17A; A kinase (PRKA) anchor protein 17A; K13169 splicing factor, arginine/serine-rich 17 (A)
evm.model.scaffold_1406.572	ankyrin repeat domain-containing protein 13D; K16943 septin 4 (A)
evm.model.scaffold_2245.33	REXO1; REX1, RNA exonuclease 1 homolog (S. cerevisiae); K14570 RNA exonuclease 1 [EC:3.1.-.-] (A)
evm.model.scaffold_2468.8.1	TPGS2; tubulin polyglutamylase complex subunit 2; K16605 tubulin polyglutamylase complex subunit 2 (A)
evm.model.scaffold_1733.131	IFNG, IFN-gamma; interferon, gamma; K04687 interferon gamma (A)
evm.model.scaffold_1857.157	GOLGA1; golgin A1; K16731 golgin subfamily A member 1 (A)
evm.model.scaffold_1868.68	NMRK2; nicotinamide riboside kinase 2; K10524 nicotinamide/nicotinate riboside kinase [EC:2.7.1.22 2.7.1.173] (A)
evm.model.scaffold_1764.88.2	NHEJ1; nonhomologous end-joining factor 1; K10980 non-homologous end-joining factor 1 (A)
evm.model.scaffold_2401.96	IL10, CSIF, IL-10; interleukin 10; K05443 interleukin 10 (A)
evm.model.scaffold_1761.14	pik3ap1; phosphoinositide-3-kinase adaptor protein 1; K12230 phosphoinositide 3-kinase adapter protein 1 (A)
evm.model.scaffold_1583.360	CA2; carbonic anhydrase II; K18245 carbonic anhydrase 2 [EC:4.2.1.1] (A)
evm.model.scaffold_1873.22	40S ribosomal protein SA; K02998 small subunit ribosomal protein SAe (A)
evm.model.scaffold_2189.3	MAPK15; mitogen-activated protein kinase 15; K19603 mitogen-activated protein kinase 15 [EC:2.7.11.24] (A)
evm.model.scaffold_2381.1	uncharacterized LOC105180554; K02728 20S proteasome subunit alpha 3 [EC:3.4.25.1] (A)
evm.model.scaffold_1766.89	Uts2b, U2B, Urp, Uts2d; urotensin 2B; K05248 urotensin 2 (A)
evm.model.scaffold_1660.56	GDF10; growth differentiation factor 10; K05496 bone morphogenetic protein 3/3B (A)
evm.model.scaffold_1981.15	CHMP7; charged multivesicular body protein 7; K15053 charged multivesicular body protein 7 (A)
evm.model.scaffold_1582.196	NA
evm.model.scaffold_1732.407	NA
evm.model.scaffold_1660.107	AAA family ATPase Pontin, putative; K04499 RuvB-like protein 1 (pontin 52) (A)
evm.model.scaffold_1864.6	NA
evm.model.scaffold_1861.76	TAF9; TAF9 RNA polymerase II, TATA box binding protein (TBP)-associated factor, 32kDa (EC:2.7.4.3); K14535 transcription initiation factor TFIID subunit 9 (A)
evm.model.scaffold_1758.146	phosphatidylserine synthase 2-like; K08730 phosphatidylserine synthase 2 [EC:2.7.8.29] (A)
evm.model.scaffold_1647.76	NA
evm.model.scaffold_1583.336	FABP4; fatty acid-binding protein, adipocyte; K08753 fatty acid-binding protein 4, adipocyte (A)
evm.model.scaffold_1490.300	ITPK1; inositol-tetrakisphosphate 1-kinase (EC:2.7.1.134 2.7.1.159); K00913 inositol-1,3,4-trisphosphate 5/6-kinase / inositol-tetrakisphosphate 1-kinase [EC:2.7.1.159 2.7.1.134] (A)
evm.model.scaffold_1406.277	ST6GALNAC3; ST6 (alpha-N-acetyl-neuraminyl-2,3-beta-galactosyl-1, 3)-N-acetylgalactosaminide alpha-2,6-sialyltransferase 3; K03373 N-acetylgalactosaminide alpha-2,6-sialyltransferase (sialyltransferase 7C) [EC:2.4.99.-] (A)
evm.model.scaffold_1659.67	SAP30L; SAP30-like; K19202 histone deacetylase complex subunit SAP30 (A)
evm.model.scaffold_1586.111	CD164; CD164 molecule, sialomucin; K06546 CD164 antigen (A)
evm.model.scaffold_1643.20.1	SACS; sacsin molecular chaperone; K17592 sacsin (A)
evm.model.scaffold_1733.149.2	CCT2; chaperonin containing TCP1, subunit 2 (beta); K09494 T-complex protein 1 subunit beta (A)
evm.model.scaffold_1659.223.1	NA
evm.model.scaffold_2144.10	SOD1; superoxide dismutase 1, soluble (EC:1.15.1.1); K04565 superoxide dismutase, Cu-Zn family [EC:1.15.1.1] (A)
evm.model.scaffold_2010.51.1	CCDC34; coiled-coil domain containing 34; K16753 coiled-coil domain-containing protein 34 (A)
evm.model.scaffold_2191.40	hypothetical protein; K08332 vacuolar protein 8 (A)
evm.model.scaffold_1864.288	EIF3F; eukaryotic translation initiation factor 3, subunit F; K03249 translation initiation factor 3 subunit F (A)
evm.model.scaffold_1727.78	HDHD1, HDHD1A; haloacid dehalogenase-like hydrolase domain containing 1; K17623 pseudouridine 5'-phosphatase [EC:3.1.3.96] (A)
evm.model.scaffold_1733.257	GUCY2C; guanylate cyclase 2C; K12320 heat-stable enterotoxin receptor [EC:4.6.1.2] (A)
evm.model.scaffold_2179.1	NA
evm.model.scaffold_1731.2	RNPC3; RNA-binding region (RNP1, RRM) containing 3; K13157 U11/U12 small nuclear ribonucleoprotein 65 kDa protein (A)
evm.model.scaffold_1703.236	GDE1; glycerophosphodiester phosphodiesterase 1; K19179 glycerophosphoinositol glycerophosphodiesterase [EC:3.1.4.44] (A)
evm.model.scaffold_2396.23	SAP130; Sin3A-associated protein, 130kDa; K19192 histone deacetylase complex subunit SAP130 (A)
evm.model.scaffold_1869.237.1	APLP2; amyloid beta (A4) precursor-like protein 2; K08117 amyloid-like protein 2 (A)
evm.model.scaffold_2130.108	RAB1A; RAB1A, member RAS oncogene family; K07874 Ras-related protein Rab-1A (A)
evm.model.scaffold_2005.1	uncharacterized LOC101912737; K14168 cytoplasmic tRNA 2-thiolation protein 1 [EC:2.7.7.-] (A)
evm.model.scaffold_128104.1	IL17C; interleukin 17C; K05491 interleukin 17C (A)
evm.model.scaffold_1840.78	TRMU; tRNA 5-methylaminomethyl-2-thiouridylate methyltransferase; K00566 tRNA-specific 2-thiouridylase [EC:2.8.1.-] (A)
evm.model.scaffold_1646.121	OPN5; opsin 5; K08385 G0-opsin (A)
evm.model.scaffold_1853.30.2	TPCN3; two-pore calcium channel 3; K16897 two pore calcium channel protein 3 (A)
evm.model.scaffold_1583.230.1	ASPH; aspartate beta-hydroxylase; K00476 aspartate beta-hydroxylase [EC:1.14.11.16] (A)
evm.model.scaffold_1846.17	cytochrome b561-like; K08360 cytochrome b-561 [EC:1.16.5.1] (A)
evm.model.scaffold_1647.77	HIBCH; 3-hydroxyisobutyryl-CoA hydrolase; K05605 3-hydroxyisobutyryl-CoA hydrolase [EC:3.1.2.4] (A)
evm.model.scaffold_1714.128	Fastkd2, RGD1307883; FAST kinase domains 2; K18190 FAST kinase domain-containing protein 2 (A)
evm.model.scaffold_1583.329	NA
evm.model.scaffold_1866.21	ubiquitin carboxyl-terminal hydrolase 12; K11842 ubiquitin carboxyl-terminal hydrolase 12/46 [EC:3.4.19.12] (A)
evm.model.scaffold_2177.23	TTLL2; tubulin tyrosine ligase-like family member 2; K16600 tubulin polyglutamylase TTLL2 [EC:6.-.-.-] (A)
evm.model.scaffold_1847.2	GNPTAB; N-acetylglucosamine-1-phosphate transferase, alpha and beta subunits; K08239 UDP-N-acetylglucosamine-lysosomal-enzyme [EC:2.7.8.17] (A)
evm.model.scaffold_1844.4	ubiquinol-cytochrome-c reductase complex assembly factor 1; K17662 cytochrome b pre-mRNA-processing protein 3 (A)
evm.model.scaffold_2166.22	SLAM family member 7-like; K06511 CD84 antigen (A)
evm.model.scaffold_2432.20	Mex3c; mex-3 RNA binding family member C; K15686 RNA-binding protein MEX3 [EC:2.3.2.27] (A)
evm.model.scaffold_1732.232	NA
evm.model.scaffold_1758.237	hypothetical protein; K06258 MFS transporter, VNT family, synaptic vesicle glycoprotein 2 (A)
evm.model.scaffold_131567.1	UBE2C; ubiquitin-conjugating enzyme E2C; K06688 ubiquitin-conjugating enzyme E2 C [EC:2.3.2.23] (A)
evm.model.scaffold_1762.219	MDH2; malate dehydrogenase 2, NAD (mitochondrial); K00026 malate dehydrogenase [EC:1.1.1.37] (A)
evm.model.scaffold_1850.22	ISY1; pre-mRNA-splicing factor ISY1 homolog; K12870 pre-mRNA-splicing factor ISY1 (A)
evm.model.scaffold_1726.190	C-C motif chemokine 14; K05514 C-C motif chemokine, other (A)
evm.model.scaffold_1727.132	FANCB; Fanconi anemia, complementation group B; K10889 fanconi anemia group B protein (A)
evm.model.scaffold_1868.59	CERS4L, LASS4, LASS4L; ceramide synthase 4-like; K04710 ceramide synthetase [EC:2.3.1.24] (A)
evm.model.scaffold_1626.138	PODXL; podocalyxin-like; K06817 podocalyxin-like (A)
evm.model.scaffold_2297.5.1	FAM117A; protein FAM117A; K15275 solute carrier family 35 (UDP-galactose transporter), member B1 (A)
evm.model.scaffold_2381.17	GFAP; glial fibrillary acidic protein; K05640 glial fibrillary acidic protein (A)
evm.model.scaffold_2037.17	PGLS, BRD4; 6-phosphogluconolactonase (EC:3.1.1.31); K01057 6-phosphogluconolactonase [EC:3.1.1.31] (A)
evm.model.scaffold_1584.103	osteoclast stimulatory transmembrane protein-like; K14445 solute carrier family 13 (sodium-dependent dicarboxylate transporter), member 2/3/5 (A)
evm.model.scaffold_1752.107	NA
evm.model.scaffold_1868.189	RFXANK; regulatory factor X-associated ankyrin-containing protein; K08062 regulatory factor X-associated ankyrin-containing protein (A)
evm.model.scaffold_2453.2	YALI0C23386p; K11374 elongator complex protein 2 (A)
evm.model.scaffold_1582.290	RBM25; RNA binding motif protein 25; K12822 RNA-binding protein 25 (A)
evm.model.scaffold_1758.212	NA
evm.model.scaffold_1855.4	NOA1; nitric oxide associated 1; K19832 nitric oxide-associated protein 1 (A)
evm.model.scaffold_1582.134	SLC25A22; solute carrier family 25 (mitochondrial carrier: glutamate), member 22; K15107 solute carrier family 25 (mitochondrial glutamate transporter), member 18/22 (A)
evm.model.scaffold_1714.196	RNA recognition motif.; K13207 CUG-BP- and ETR3-like factor (A)
evm.model.scaffold_1754.145	NA
evm.model.scaffold_1580.145	NAF1; nuclear assembly factor 1 ribonucleoprotein; K14763 H/ACA ribonucleoprotein complex non-core subunit NAF1 (A)
evm.model.scaffold_1758.192	TCTN1; tectonic family member 1; K19382 tectonic-1/3 (A)
evm.model.scaffold_2137.202	NA
evm.model.scaffold_1660.472	hypothetical protein; K14837 nucleolar protein 12 (A)
evm.model.scaffold_2250.293	TUBGCP4; tubulin, gamma complex associated protein 4; K16571 gamma-tubulin complex component 4 (A)
evm.model.scaffold_1845.9	DYNC2LI1; dynein, cytoplasmic 2, light intermediate chain 1; K10417 dynein light intermediate chain 2, cytosolic (A)
evm.model.scaffold_1758.137	SETD8; SET domain containing (lysine methyltransferase) 8; K11428 histone-lysine N-methyltransferase SETD8 [EC:2.1.1.43] (A)
evm.model.scaffold_132335.1	NA
evm.model.scaffold_1490.567	CDKL1; cyclin-dependent kinase-like 1 (CDC2-related kinase); K08824 cyclin-dependent kinase-like [EC:2.7.11.22] (A)
evm.model.scaffold_1755.58	NPPA; natriuretic peptide A; K12334 natriuretic peptide A (A)
evm.model.scaffold_2332.1	NA
evm.model.scaffold_1758.56	NA
evm.model.scaffold_1586.172	RFX6; regulatory factor X, 6; K19521 regulatory factor X 6 (A)
evm.model.scaffold_1726.12	FOXC2; forkhead box C2; K09396 forkhead box protein C (A)
evm.model.scaffold_2197.16	CNP; tetratricopeptide repeat protein 25; K01121 2',3'-cyclic-nucleotide 3'-phosphodiesterase [EC:3.1.4.37] (A)
evm.model.scaffold_1660.169	HOGA1; 4-hydroxy-2-oxoglutarate aldolase 1; K18123 4-hydroxy-2-oxoglutarate aldolase [EC:4.1.3.16] (A)
evm.model.scaffold_1845.85	TLR5; toll-like receptor 5; K10168 toll-like receptor 5 (A)
evm.model.scaffold_1755.257	TNFRSF9; tumor necrosis factor receptor superfamily, member 9; K05146 tumor necrosis factor receptor superfamily member 9 (A)
evm.model.scaffold_1490.495	NA
evm.model.scaffold_1703.294	pmel; premelanosome protein; K17304 melanocyte protein PMEL (A)
evm.model.scaffold_2126.27.1	NKX6-3; NK6 homeobox 3; K09351 homeobox protein Nkx-6.3 (A)
evm.model.scaffold_130841.1	tecta; tectorin alpha; K18273 alpha-tectorin (A)
evm.model.scaffold_1490.185	MLH3; mutL homolog 3; K08739 DNA mismatch repair protein MLH3 (A)
evm.model.scaffold_1730.45	GK; glycerol kinase; K00864 glycerol kinase [EC:2.7.1.30] (A)
evm.model.scaffold_2352.2	NPSR1; neuropeptide S receptor 1; K08376 neuropeptide S receptor 1 (A)
evm.model.scaffold_1864.19.1	MSP1; 40 kDa putative membrane-spanning ATPase (EC:3.6.1.3); K01509 adenosinetriphosphatase [EC:3.6.1.3] (A)
evm.model.scaffold_1766.73	LPP; LIM domain containing preferred translocation partner in lipoma; K16676 lipoma-prefererred partner (A)
evm.model.scaffold_1660.399.2	NA
evm.model.scaffold_1406.349	TOE1; target of EGR1, member 1 (nuclear); K13202 target of EGR1 protein 1 (A)
evm.model.scaffold_1897.51	NA
evm.model.scaffold_1873.34	NA
evm.model.scaffold_1945.10	NA
evm.model.scaffold_1853.29	NPHP1, nephrocystin-1; nephronophthisis 1 (juvenile); K19657 nephrocystin-1 (A)
evm.model.scaffold_1405.37	GSK3B; glycogen synthase kinase 3 beta; K03083 glycogen synthase kinase 3 beta [EC:2.7.11.26] (A)
evm.model.scaffold_2439.24	NA
evm.model.scaffold_1490.228.1	spermatogenesis-defective protein 39 homolog; K10738 DNA helicase MCM9 [EC:3.6.4.12] (A)
evm.model.scaffold_2143.42	NEFL; neurofilament, light polypeptide; K04572 neurofilament light polypeptide (A)
evm.model.scaffold_1867.64.1	fgf14; fibroblast growth factor 14; K04358 fibroblast growth factor (A)
evm.model.scaffold_1731.69	60S ribosomal protein L21-like; K02889 large subunit ribosomal protein L21e (A)
evm.model.scaffold_1406.66	PRRX1; paired related homeobox 1; K09329 paired mesoderm homeobox protein (A)
evm.model.scaffold_1703.303	PDGFA, PDGF-A; platelet-derived growth factor alpha polypeptide; K04359 platelet-derived growth factor subunit A (A)
evm.model.scaffold_1660.268	matrin-3-like; K13213 matrin 3 (A)
evm.model.scaffold_1764.37	NA
evm.model.scaffold_1758.131	EIF2B1; eukaryotic translation initiation factor 2B, subunit 1 alpha, 26kDa; K03239 translation initiation factor eIF-2B subunit alpha (A)
evm.model.scaffold_1869.43	CADM1, IGSF4, Necl-2, RA175, SgIGSF, SynCAM1, TSLC1; cell adhesion molecule 1; K06781 cell adhesion molecule 1 (A)
evm.model.scaffold_130341.1	RDH8; retinol dehydrogenase 8 (all-trans); K11150 retinol dehydrogenase 8 [EC:1.1.1.-] (A)
evm.model.scaffold_1648.105	PLA2G6, PNPLA9; phospholipase A2, group VI (cytosolic, calcium-independent) (EC:3.1.1.4); K16343 calcium-independent phospholipase A2 [EC:3.1.1.4] (A)
evm.model.scaffold_1840.90	NA
evm.model.scaffold_2308.13	E3 ubiquitin-protein ligase TRIM39-like; K12015 tripartite motif-containing protein 39 [EC:2.3.2.27] (A)
evm.model.scaffold_2435.4	gfra1; GDNF family receptor alpha 1; K19895 GDNF family receptor alpha 1 (A)
evm.model.scaffold_1583.41	IMPA2; inositol(myo)-1(or 4)-monophosphatase 2; K01092 myo-inositol-1(or 4)-monophosphatase [EC:3.1.3.25] (A)
evm.model.scaffold_2045.104.1	PPP4R2; protein phosphatase 4, regulatory subunit 2; K15425 serine/threonine-protein phosphatase 4 regulatory subunit 2 (A)
evm.model.scaffold_1630.26	STK17A; serine/threonine kinase 17a; K08804 serine/threonine kinase 17 [EC:2.7.11.1] (A)
evm.model.scaffold_132331.35.1	DNAJC25; DnaJ (Hsp40) homolog, subfamily C , member 25; K19371 DnaJ homolog subfamily C member 25 (A)
evm.model.scaffold_2194.42	NA
evm.model.scaffold_1851.109	NTHL1, CHNTHL1; nth-like DNA glycosylase 1 (EC:4.2.99.18); K10773 endonuclease III [EC:4.2.99.18] (A)
evm.model.scaffold_2045.15	SLC25A20; solute carrier family 25 (carnitine/acylcarnitine translocase), member 20; K15109 solute carrier family 25 (mitochondrial carnitine/acylcarnitine transporter), member 20/29 (A)
evm.model.scaffold_1405.265	CHMP2B; charged multivesicular body protein 2B; K12192 charged multivesicular body protein 2B (A)
evm.model.scaffold_1732.38	SET domain containing protein; K11426 SET and MYND domain-containing protein (A)
evm.model.scaffold_1645.64	C-type lectin domain family 5 member A-like; K10073 C-type lectin domain family 5 member A (A)
evm.model.scaffold_2175.32	NA
evm.model.scaffold_1732.426	hypothetical protein; K11984 U4/U6.U5 tri-snRNP-associated protein 1 (A)
evm.model.scaffold_2277.127	CLIC4; chloride intracellular channel 4; K05024 chloride intracellular channel protein 4 (A)
evm.model.scaffold_1660.251	NA
evm.model.scaffold_1970.42	tRNA-dihydrouridine synthase 2; K05543 tRNA-dihydrouridine synthase 2 [EC:1.3.1.91] (A)
evm.model.scaffold_1626.27	NAPEPLD; N-acyl phosphatidylethanolamine phospholipase D (EC:3.1.4.54); K13985 N-acyl-phosphatidylethanolamine-hydrolysing phospholipase D [EC:3.1.4.54] (A)
evm.model.scaffold_1626.130	CD25; interleukin-2 receptor subunit alpha-like; K05068 interleukin 2 receptor alpha (A)
evm.model.scaffold_1866.41	WDTC1; WD and tetratricopeptide repeats 1; K11807 WD and tetratricopeptide repeats protein 1 (A)
evm.model.scaffold_132349.11	DMRT3; doublesex and mab-3 related transcription factor 3; K19490 doublesex- and mab-3-related transcription factor 3 (A)
evm.model.scaffold_1648.119	RP1-37E16.12, NOL12; Uncharacterized protein; K14851 ribosomal RNA-processing protein 17 (A)
evm.model.scaffold_1692.86	CMPK2; cytidine monophosphate (UMP-CMP) kinase 2, mitochondrial; K13809 UMP-CMP kinase 2, mitochondrial [EC:2.7.4.14] (A)
evm.model.scaffold_2055.30	EF-hand calcium-binding domain-containing protein 4B-like; K17199 Ras and EF-hand domain-containing protein (A)
evm.model.scaffold_1869.71	BACE1; beta-site APP-cleaving enzyme 1; K04521 beta-site APP-cleaving enzyme 1 (memapsin 2) [EC:3.4.23.46] (A)
evm.model.scaffold_1630.28	MRPL32; mitochondrial ribosomal protein L32; K02911 large subunit ribosomal protein L32 (A)
evm.model.scaffold_1584.74.1	YWHAZ; tyrosine 3-monooxygenase/tryptophan 5-monooxygenase activation protein, zeta; K16197 14-3-3 protein beta/theta/zeta (A)
evm.model.scaffold_2200.36	AFMID; arylformamidase; K01432 arylformamidase [EC:3.5.1.9] (A)
evm.model.scaffold_1585.127	ARFGAP1; ADP-ribosylation factor GTPase activating protein 1; K12492 ADP-ribosylation factor GTPase-activating protein 1 (A)
evm.model.scaffold_1764.71	NA
evm.model.scaffold_1732.99	SUCLG1; succinate-CoA ligase, alpha subunit; K01899 succinyl-CoA synthetase alpha subunit [EC:6.2.1.4 6.2.1.5] (A)
evm.model.scaffold_1728.42	Pgrmc2; progesterone receptor membrane component 2; K17278 membrane-associated progesterone receptor component (A)
evm.model.scaffold_1630.4	PDIA4; protein disulfide isomerase family A, member 4; K09582 protein disulfide-isomerase A4 [EC:5.3.4.1] (A)
evm.model.scaffold_1976.39	NA
evm.model.scaffold_1858.6	SYCP2; synaptonemal complex protein 2; K19529 synaptonemal complex protein 2 (A)
evm.model.scaffold_2406.24	WDR18; WD repeat domain 18; K14829 pre-rRNA-processing protein IPI3 (A)
evm.model.scaffold_1671.195	NA
evm.model.scaffold_1757.61	p4hb; prolyl 4-hydroxylase, beta polypeptide; K09580 protein disulfide-isomerase A1 [EC:5.3.4.1] (A)
evm.model.scaffold_1840.81	TPRKB; TP53RK binding protein; K15901 EKC/KEOPS complex subunit CGI121/TPRKB (A)
evm.model.scaffold_1882.43	titin-like; K12567 titin [EC:2.7.11.1] (A)
evm.model.scaffold_2094.22.1	ERCC3; excision repair cross-complementation group 3; K10843 DNA excision repair protein ERCC-3 [EC:3.6.4.12] (A)
evm.model.scaffold_1714.241_evm.model.scaffold_1714.240	Pard3; par-3 family cell polarity regulator; K04237 partitioning defective protein 3 (A)
evm.model.scaffold_1871.102	NA
evm.model.scaffold_1964.4.2	NA
evm.model.scaffold_2250.61	NA
evm.model.scaffold_1871.106.1	SLC39A11; solute carrier family 39, member 11; K14717 solute carrier family 39 (zinc transporter), member 11 (A)
evm.model.scaffold_1490.160.1	polypeptide N-acetylgalactosaminyltransferase 3; K00710 polypeptide N-acetylgalactosaminyltransferase [EC:2.4.1.41] (A)
evm.model.scaffold_1714.262	putative cyclin-Y-like protein 3; K18468 vacuolar protein sorting-associated protein 35 (A)
evm.model.scaffold_2440.5	STAT6; signal transducer and activator of transcription 6, interleukin-4 induced; K11225 signal transducer and activator of transcription 6 (A)
evm.model.scaffold_131671.3	ALDH7A1; aldehyde dehydrogenase 7 family, member A1; K14085 aldehyde dehydrogenase family 7 member A1 [EC:1.2.1.31 1.2.1.8 1.2.1.3] (A)
evm.model.scaffold_1850.21	CNBP; CCHC-type zinc finger, nucleic acid binding protein; K09250 cellular nucleic acid-binding protein (A)
evm.model.scaffold_1943.1	TSTA3; tissue specific transplantation antigen P35B; K02377 GDP-L-fucose synthase [EC:1.1.1.271] (A)
evm.model.scaffold_1692.22	GEN1; GEN1 Holliday junction 5' flap endonuclease; K15338 flap endonuclease GEN [EC:3.1.-.-] (A)
evm.model.scaffold_1660.313	GFRA1; GDNF family receptor alpha 1; K19895 GDNF family receptor alpha 1 (A)
evm.model.scaffold_1766.60	SST; somatostatin; K05237 somatostatin (A)
evm.model.scaffold_1861.84	diacylglycerol O-acyltransferase 2-like; K11160 diacylglycerol O-acyltransferase 2 [EC:2.3.1.20 2.3.1.75] (A)
evm.model.scaffold_1646.173	PIGM; phosphatidylinositol glycan anchor biosynthesis, class M; K05284 phosphatidylinositol glycan, class M [EC:2.4.1.-] (A)
evm.model.scaffold_1852.90	EIF2S2, EIF2B; eukaryotic translation initiation factor 2, subunit 2 beta, 38kDa; K03238 translation initiation factor 2 subunit 2 (A)
evm.model.scaffold_2137.212.1	MAP7D3; MAP7 domain containing 3; K16807 MAP7 domain-containing protein 3 (A)
evm.model.scaffold_132252.14	DCAF12; DDB1 and CUL4 associated factor 12; K11803 WD repeat-containing protein 40A (A)
evm.model.scaffold_2339.1	CALML5, CALMODULIN; calmodulin-like 5; K02183 calmodulin (A)
evm.model.scaffold_130633.1	HOXC4; homeobox C4; K09304 homeobox protein HoxA/B/C/D4 (A)
evm.model.scaffold_1645.13	NA
evm.model.scaffold_1755.126.1	AGRN, HSPG; agrin; K06254 agrin (A)
evm.model.scaffold_1882.5	HADHA; hydroxyacyl-CoA dehydrogenase/3-ketoacyl-CoA thiolase/enoyl-CoA hydratase (trifunctional protein), alpha subunit; K07515 enoyl-CoA hydratase / long-chain 3-hydroxyacyl-CoA dehydrogenase [EC:4.2.1.17 1.1.1.211] (A)
evm.model.scaffold_1897.63	DNAJC27, RBJ; DnaJ (Hsp40) homolog, subfamily C, member 27; K19372 DnaJ homolog subfamily C member 27 (A)
evm.model.scaffold_1703.287	LMTK2; lemur tyrosine kinase 2; K08898 lemur tyrosine kinase 2 [EC:2.7.10.1] (A)
evm.model.scaffold_2318.13	NA
evm.model.scaffold_1752.46	N4BP2; NEDD4 binding protein 2; K15720 NEDD4-binding protein 2 [EC:3.-.-.-] (A)
evm.model.scaffold_2148.10.1	ADGRG2, GPR64; adhesion G protein-coupled receptor G2; K08451 G protein-coupled receptor 64 (A)
evm.model.scaffold_1865.46	SET; SET nuclear proto-oncogene; K11290 template-activating factor I (A)
evm.model.scaffold_2245.18	T12B3.4; Uncharacterized protein; K06685 MOB kinase activator 1 (A)
evm.model.scaffold_2197.20	crtap; cartilage associated protein; K19606 cartilage-associated protein (A)
evm.model.scaffold_1733.98	AVPR1A; arginine vasopressin receptor 1A; K04226 arginine vasopressin receptor 1A (A)
evm.model.scaffold_1660.346	BAG3; BCL2-associated athanogene 3; K09557 BCL2-associated athanogene 3 (A)
evm.model.scaffold_1733.241	NDUFA6; NADH dehydrogenase (ubiquinone) 1 alpha subcomplex, 6, 14kDa; K03950 NADH dehydrogenase (ubiquinone) 1 alpha subcomplex subunit 6 (A)
evm.model.scaffold_1405.185	glycosylphosphatidylinositol-specific phospholipase C; K06038 glycosylphosphatidylinositol diacylglycerol-lyase [EC:4.6.1.14] (A)
evm.model.scaffold_1862.16	STXBP3; syntaxin binding protein 3; K15301 syntaxin-binding protein 3 (A)
evm.model.scaffold_1660.113	CEP55; centrosomal protein 55kDa; K16456 centrosomal protein CEP55 (A)
evm.model.scaffold_1954.1	NA
evm.model.scaffold_132288.21	IKBKAP; inhibitor of kappa light polypeptide gene enhancer in B-cells, kinase complex-associated protein; K11373 elongator complex protein 1 (A)
evm.model.scaffold_1755.124	NA
evm.model.scaffold_1583.53	VAPA; VAMP (vesicle-associated membrane protein)-associated protein A, 33kDa; K06096 vesicle-associated membrane protein-associated protein A (A)
evm.model.scaffold_1854.109	PKDREJ; polycystin (PKD) family receptor for egg jelly; K19921 polycystic kidney disease and receptor for egg jelly-related protein (A)
evm.model.scaffold_1714.51	LMLN; leishmanolysin-like (metallopeptidase M8 family); K13539 leishmanolysin-like peptidase [EC:3.4.24.-] (A)
evm.model.scaffold_1732.422	SRD5A3; steroid 5 alpha-reductase 3; K12345 3-oxo-5-alpha-steroid 4-dehydrogenase 3 [EC:1.3.1.22 1.3.1.94] (A)
evm.model.scaffold_1490.381	RCOR1; REST corepressor 1; K11829 REST corepressor 1 (A)
evm.model.scaffold_1855.8	SRP72; signal recognition particle 72kDa; K03108 signal recognition particle subunit SRP72 (A)
evm.model.scaffold_1726.191	C-C motif chemokine 5; K05514 C-C motif chemokine, other (A)
evm.model.scaffold_1583.215	UBXN2B; UBX domain protein 2B; K14012 UBX domain-containing protein 1 (A)
evm.model.scaffold_1853.12	prolyl-tRNA synthetase, putative; K01881 prolyl-tRNA synthetase [EC:6.1.1.15] (A)
evm.model.scaffold_1847.1.1	NA
evm.model.scaffold_1490.476	DHRS7; dehydrogenase/reductase (SDR family) member 7; K11165 dehydrogenase/reductase SDR family member 7 [EC:1.1.-.-] (A)
evm.model.scaffold_1853.62	hypothetical protein; K06756 neuronal cell adhesion molecule (A)
evm.model.scaffold_1671.64	calcium and integrin-binding protein 1-like; K17259 calcium and integrin-binding protein 1 (A)
evm.model.scaffold_1583.133	TAF4B; TAF4b RNA polymerase II, TATA box binding protein (TBP)-associated factor, 105kDa; K03129 transcription initiation factor TFIID subunit 4 (A)
evm.model.scaffold_1850.82	IL17RD; interleukin 17 receptor D; K05167 interleukin 17 receptor D (A)
evm.model.scaffold_1852.166	NA
evm.model.scaffold_1852.230	EDN3, null; endothelin 3; K05227 endothelin-3 (A)
evm.model.scaffold_1766.114	LSG1; large 60S subunit nuclear export GTPase 1; K14539 large subunit GTPase 1 [EC:3.6.1.-] (A)
evm.model.scaffold_1850.24	RAB43; RAB43, member RAS oncogene family; K07930 Ras-related protein Rab-43 (A)
evm.model.scaffold_1755.88	APITD1, CENP-S; apoptosis-inducing, TAF9-like domain 1; K11511 centromere protein S (A)
evm.model.scaffold_1985.37	APBB2; amyloid beta (A4) precursor protein-binding, family B, member 2; K04530 amyloid beta A4 precursor protein-binding family B member 2 (A)
evm.model.scaffold_1582.340	carbohydrate sulfotransferase 9-like; K09673 carbohydrate 4-sulfotransferase 9 [EC:2.8.2.-] (A)
evm.model.scaffold_2475.16.1	TXN; thioredoxin; K03671 thioredoxin 1 (A)
evm.model.scaffold_1762.184	NA
evm.model.scaffold_1726.155	pancreatic secretory granule membrane major glycoprotein GP2-like; K18274 uromodulin (A)
evm.model.scaffold_1869.143	PVRL1; poliovirus receptor-related 1 (herpesvirus entry mediator C); K06081 poliovirus receptor-related protein 1 (A)
evm.model.scaffold_2401.118	NA
evm.model.scaffold_1645.66	DYRK4; dual-specificity tyrosine-(Y)-phosphorylation regulated kinase 4; K18669 dual specificity tyrosine-phosphorylation-regulated kinase 2/3/4 [EC:2.7.12.1] (A)
evm.model.scaffold_2229.20	MAP6, NAU; microtubule-associated protein 6; K10432 microtubule-associated protein 6 (A)
evm.model.scaffold_2045.76	UBA3; ubiquitin-like modifier activating enzyme 3; K10686 ubiquitin-activating enzyme E1 C [EC:6.2.1.45] (A)
evm.model.scaffold_1853.71	NA
evm.model.scaffold_1643.76	CHUK; conserved helix-loop-helix ubiquitous kinase; K04467 inhibitor of nuclear factor kappa-B kinase subunit alpha [EC:2.7.11.10] (A)
evm.model.scaffold_1869.123	uncharacterized LOC105323834; K04593 latrophilin 2 (A)
evm.model.scaffold_1854.27	PIK3R5; phosphoinositide-3-kinase, regulatory subunit 5; K02649 phosphoinositide-3-kinase, regulatory subunit (A)
evm.model.scaffold_131749.1	PANX3, Pannexin-3; pannexin 3; K03443 pannexin (A)
evm.model.scaffold_1643.68	ACAT1; acetyl-CoA acetyltransferase 1; K00626 acetyl-CoA C-acetyltransferase [EC:2.3.1.9] (A)
evm.model.scaffold_1644.155	HDDC2; HD domain containing 2; K07023 putative hydrolases of HD superfamily (A)
evm.model.scaffold_1853.54	NKX2-2; NK2 homeobox 2; K08029 homeobox protein Nkx-2.2 (A)
evm.model.scaffold_1703.367	GNA12; guanine nucleotide binding protein (G protein) alpha 12; K04346 guanine nucleotide-binding protein subunit alpha-12 (A)
evm.model.scaffold_1755.158	SNF-related serine/threonine-protein kinase-like; K08802 SNF related kinase [EC:2.7.11.1] (A)
evm.model.scaffold_1659.244	CCNG2, Cyclin-G2; cyclin G2; K10146 cyclin G2 (A)
evm.model.scaffold_2098.2	olfactory receptor 10K1-like; K04257 olfactory receptor (A)
evm.model.scaffold_1660.120	HHEX; hematopoietically expressed homeobox; K08024 homeobox protein HEX (A)
evm.model.scaffold_1642.5	NA
evm.model.scaffold_1703.208	MPV17L; MPV17 mitochondrial membrane protein-like; K13349 Mpv17-like protein (A)
evm.model.scaffold_1645.56	YBX3; Y box binding protein 3; K06099 cold shock domain protein A (A)
evm.model.scaffold_1758.3	LRP5; low density lipoprotein receptor-related protein 5; K03068 low density lipoprotein receptor-related protein 5/6 (A)
evm.model.scaffold_2137.104	TAF7L; TAF7-like RNA polymerase II, TATA box binding protein (TBP)-associated factor, 50kDa; K03132 transcription initiation factor TFIID subunit 7 (A)
evm.model.scaffold_2396.78	2-phosphoxylose phosphatase 1-like; K15116 solute carrier family 25, member 33/36 (A)
evm.model.scaffold_1853.14	RPS27A; ribosomal protein S27a; K02977 small subunit ribosomal protein S27Ae (A)
evm.model.scaffold_1752.57	RFC3; replication factor C (activator 1) 3, 38kDa; K10756 replication factor C subunit 3/5 (A)
evm.model.scaffold_1755.254	VAMP3; vesicle-associated membrane protein 3; K13505 vesicle-associated membrane protein 3 (A)
evm.model.scaffold_1754.46	CDCA9, Borealin-2, DASRAA, Dasra-A, GgDasraA; cell division cycle associated 9; K11514 Borealin (A)
evm.model.scaffold_1671.120	ADAM10; ADAM metallopeptidase domain 10; K06704 disintegrin and metalloproteinase domain-containing protein 10 [EC:3.4.24.81] (A)
evm.model.scaffold_1851.122	daam1a, daam1; dishevelled associated activator of morphogenesis 1a; K04512 dishevelled associated activator of morphogenesis (A)
evm.model.scaffold_1659.98	RBM22; RNA binding motif protein 22; K12872 pre-mRNA-splicing factor RBM22/SLT11 (A)
evm.model.scaffold_1406.60	latrophilin-3-like; K04594 latrophilin 3 (A)
evm.model.scaffold_2069.11	UBE2Z; ubiquitin-conjugating enzyme E2Z; K10585 ubiquitin-conjugating enzyme E2 Z [EC:2.3.2.23] (A)
evm.model.scaffold_1857.78	NA
evm.model.scaffold_1858.50	OTULIN, FAM105B; OTU deubiquitinase with linear linkage specificity; K18343 ubiquitin thioesterase otulin [EC:3.4.19.12] (A)
evm.model.scaffold_1765.9	SULT4A1; sulfotransferase family 4A, member 1; K11823 sulfotransferase 4A1 [EC:2.8.2.-] (A)
evm.model.scaffold_1582.459	NLRP12; NACHT, LRR and PYD domains-containing protein 3-like; K12800 NACHT, LRR and PYD domains-containing protein 3 (A)
evm.model.scaffold_1629.4	GALNT7; UDP-N-acetyl-alpha-D-galactosamine:polypeptide N-acetylgalactosaminyltransferase 7 (GalNAc-T7); K00710 polypeptide N-acetylgalactosaminyltransferase [EC:2.4.1.41] (A)
evm.model.scaffold_1645.67.2	NA
evm.model.scaffold_2090.2	very-long-chain enoyl-CoA reductase-like; K10258 very-long-chain enoyl-CoA reductase [EC:1.3.1.93] (A)
evm.model.scaffold_1659.298	EGR1, EGR-1, zenk; early growth response 1; K09203 early growth response protein 1 (A)
evm.model.scaffold_1583.315	interleukin-7-like; K05431 interleukin 7 (A)
evm.model.scaffold_1729.146	NA
evm.model.scaffold_1582.74	CAT; catalase; K03781 catalase [EC:1.11.1.6] (A)
evm.model.scaffold_2072.19	ALPK3; alpha-kinase 3; K08868 alpha-kinase (A)
evm.model.scaffold_1648.60	TBC1 domain family member 9-like; K19951 TBC1 domain family member 9 (A)
evm.model.scaffold_2315.15	SCARB2; scavenger receptor class B, member 2; K12384 lysosome membrane protein 2 (A)
evm.model.scaffold_1583.363	NA
evm.model.scaffold_1583.248	CRH; corticotropin releasing hormone; K05256 corticotropin-releasing hormone (A)
evm.model.scaffold_1879.58	UPF3A; UPF3 regulator of nonsense transcripts homolog A (yeast); K14328 regulator of nonsense transcripts 3 (A)
evm.model.scaffold_2094.13	SMARCAL1; SWI/SNF related, matrix associated, actin dependent regulator of chromatin, subfamily a-like 1; K14440 SWI/SNF-related matrix-associated actin-dependent regulator of chromatin subfamily A-like protein 1 [EC:3.6.4.12] (A)
evm.model.scaffold_2250.292	TUBGCP4; tubulin, gamma complex associated protein 4; K16571 gamma-tubulin complex component 4 (A)
evm.model.scaffold_1671.73	RPS27L; ribosomal protein S27-like; K02978 small subunit ribosomal protein S27e (A)
evm.model.scaffold_1871.48	platelet endothelial cell adhesion molecule-like; K06471 platelet/endothelial cell adhesion molecule (A)
evm.model.scaffold_1582.255	lrp2; low-density lipoprotein receptor-related protein 2; K06233 low density lipoprotein-related protein 2 (A)
evm.model.scaffold_2008.51	NA
evm.model.scaffold_1580.49	HHIP; hedgehog interacting protein; K06231 hedgehog interacting protein (A)
evm.model.scaffold_1850.60	NA
evm.model.scaffold_2071.49	SLC31A2; solute carrier family 31 (copper transporter), member 2; K14687 solute carrier family 31 (copper transporter), member 2 (A)
evm.model.scaffold_1671.181	HNRNPM; heterogeneous nuclear ribonucleoprotein M; K12887 heterogeneous nuclear ribonucleoprotein M (A)
evm.model.scaffold_2144.11.1	SCAF4; SR-related CTD-associated factor 4; K13167 splicing factor, arginine/serine-rich 15 (A)
evm.model.scaffold_1762.266	An15g06790; translation initiation factor 4B; K03258 translation initiation factor 4B (A)
evm.model.scaffold_1879.33	TUBGCP3; tubulin, gamma complex associated protein 3; K16570 gamma-tubulin complex component 3 (A)
evm.model.scaffold_2276.27	NF1; neurofibromin 1; K08052 neurofibromin 1 (A)
evm.model.scaffold_1714.270	SUMO1; small ubiquitin-like modifier 1; K12160 small ubiquitin-related modifier (A)
evm.model.scaffold_1727.40.1	RP2; retinitis pigmentosa 2 (X-linked recessive); K18272 protein XRP2 (A)
evm.model.scaffold_1490.503	SLC35F4; solute carrier family 35, member F4; K15288 solute carrier family 35, member F3/4 (A)
evm.model.scaffold_1732.468	COL6A6; collagen, type VI, alpha 6; K06238 collagen, type VI, alpha (A)
evm.model.scaffold_1671.40	TSPAN3; tetraspanin 3; K17293 tetraspanin-3 (A)
evm.model.scaffold_1732.411	RASL11B; RAS-like, family 11, member B; K07853 Ras-like protein family member 11B (A)
evm.model.scaffold_1869.106	BCO2; beta-carotene oxygenase 2; K10252 beta,beta-carotene 9',10'-dioxygenase [EC:1.13.11.71] (A)
evm.model.scaffold_2130.109	CEP68; centrosomal protein 68kDa; K16764 centrosomal protein CEP68 (A)
evm.model.scaffold_1726.154	ADGRG3, GPR97; adhesion G protein-coupled receptor G3; K08452 G protein-coupled receptor 97 (A)
evm.model.scaffold_2010.162	Protein MAM3; K16302 metal transporter CNNM (A)
evm.model.scaffold_2228.77	FKBP1B; FK506 binding protein 1B, 12.6 kDa; K09568 FK506-binding protein 1 [EC:5.2.1.8] (A)
evm.model.scaffold_1629.109	SH2D4A; SH2 domain containing 4A; K17577 SH2 domain-containing protein 4A (A)
evm.model.scaffold_1726.235	HSD11B2L; hydroxysteroid (11-beta) dehydrogenase 2-like; K00071 corticosteroid 11-beta-dehydrogenase isozyme 2 [EC:1.1.1.-] (A)
evm.model.scaffold_1730.169.2	SH3BGR, B3GALT5; SH3 domain binding glutamate-rich protein; K03877 beta-1,3-galactosyltransferase 5 [EC:2.4.1.-] (A)
evm.model.scaffold_1854.169	5-hydroxytryptamine receptor 3A-like; K04819 5-hydroxytryptamine receptor 3 (A)
evm.model.scaffold_1729.52	collagen alpha-1(XXII) chain-like; K16630 collagen, type XXII, alpha (A)
evm.model.scaffold_1490.129	Mocs2, GB10538; molybdopterin synthase 2; K03635 molybdopterin synthase catalytic subunit [EC:2.8.1.12] (A)
evm.model.scaffold_2130.59	ADGRB2, BAI2; adhesion G protein-coupled receptor B2; K04597 brain-specific angiogenesis inhibitor 2 (A)
evm.model.scaffold_1871.56	NA
evm.model.scaffold_2060.1	CASC3; cancer susceptibility candidate 3; K14323 protein CASC3 (A)
evm.model.scaffold_132341.3	NA
evm.model.scaffold_2297.28	RND2; Rho family GTPase 2; K07858 Rho family GTPase 2 (A)
evm.model.scaffold_2406.22.1	hypothetical protein; K13373 17beta-estradiol 17-dehydrogenase / 3beta-hydroxysteroid 3-dehydrogenase [EC:1.1.1.62 1.1.1.270] (A)
evm.model.scaffold_1714.67	NA
evm.model.scaffold_1660.464	BNIP3; BCL2/adenovirus E1B 19kDa interacting protein 3; K15464 BCL2/adenovirus E1B 19 kDa protein-interacting protein 3 (A)
evm.model.scaffold_1703.75	NAGPA; N-acetylglucosamine-1-phosphodiester alpha-N-acetylglucosaminidase; K01125 N-acetylglucosamine-1-phosphodiester alpha-N-acetylglucosaminidase [EC:3.1.4.45] (A)
evm.model.scaffold_1864.122	SIRT1; sirtuin 1; K11411 NAD-dependent deacetylase sirtuin 1 [EC:3.5.1.-] (A)
evm.model.scaffold_1873.64	putative upf0041 domain-containing protein; K11086 small nuclear ribonucleoprotein B and B' (A)
evm.model.scaffold_2381.18	kinesin-like protein KIF18B; K10401 kinesin family member 18/19 (A)
evm.model.scaffold_1406.159	NPL; N-acetylneuraminate pyruvate lyase (dihydrodipicolinate synthase); K01639 N-acetylneuraminate lyase [EC:4.1.3.3] (A)
evm.model.scaffold_2315.28	DCK; deoxycytidine kinase; K00893 deoxycitidine kinase [EC:2.7.1.74] (A)
evm.model.scaffold_1761.16	SLC39A8; solute carrier family 39 (zinc transporter), member 8; K14714 solute carrier family 39 (zinc transporter), member 8 (A)
evm.model.scaffold_2250.232	NA
evm.model.scaffold_1854.185	CMRF35-like molecule 2; K06719 CD300 antigen (A)
evm.model.scaffold_132327.3	BDP1; B double prime 1, subunit of RNA polymerase III transcription initiation factor IIIB; K15198 transcription factor TFIIIB component B'' (A)
evm.model.scaffold_119835.1	dkc1, cbf5, dkc, nap57, nola4, xap101; dyskeratosis congenita 1, dyskerin; K11131 H/ACA ribonucleoprotein complex subunit 4 [EC:5.4.99.-] (A)
evm.model.scaffold_1882.1	EPT1; ethanolaminephosphotransferase 1 (CDP-ethanolamine-specific); K00993 ethanolaminephosphotransferase [EC:2.7.8.1] (A)
evm.model.scaffold_1762.15	USP32; ubiquitin specific peptidase 32; K11837 ubiquitin carboxyl-terminal hydrolase 6/32 [EC:3.4.19.12] (A)
evm.model.scaffold_2228.64	OPN5; opsin 5; K08385 G0-opsin (A)
evm.model.scaffold_1766.119	PPP1R2; protein phosphatase 1, regulatory (inhibitor) subunit 2; K16833 protein phosphatase inhibitor 2 (A)
evm.model.scaffold_2094.12	RPL37A; ribosomal protein L37a; K02921 large subunit ribosomal protein L37Ae (A)
evm.model.scaffold_1864.240.2	RPS24; ribosomal protein S24; K02974 small subunit ribosomal protein S24e (A)
evm.model.scaffold_1583.265	NA
evm.model.scaffold_1869.61	APOA1; apolipoprotein A-I; K08757 apolipoprotein A-I (A)
evm.model.scaffold_2026.4.2	PLIN2, ADRP; perilipin 2; K17284 perilipin-2 (A)
evm.model.scaffold_1852.71	EDEM2; ER degradation enhancer, mannosidase alpha-like 2; K10085 ER degradation enhancer, mannosidase alpha-like 2 (A)
evm.model.scaffold_1726.78	NUDT7; nudix (nucleoside diphosphate linked moiety X)-type motif 7; K17879 peroxisomal coenzyme A diphosphatase NUDT7 [EC:3.6.1.-] (A)
evm.model.scaffold_1874.73	AGRN; agrin; K06254 agrin (A)
evm.model.scaffold_1648.113	GALR3; galanin receptor 3; K04232 galanin receptor 3 (A)
evm.model.scaffold_2045.52	NA
evm.model.scaffold_1761.62	NA
evm.model.scaffold_1660.94	RPP30; ribonuclease P/MRP 30kDa subunit; K03539 ribonuclease P/MRP protein subunit RPP1 [EC:3.1.26.5] (A)
evm.model.scaffold_1851.28	TNFRSF13B; tumor necrosis factor receptor superfamily, member 13B; K05150 tumor necrosis factor receptor superfamily member 13B (A)
evm.model.scaffold_1730.81	DDX3X; DEAD (Asp-Glu-Ala-Asp) box helicase 3, X-linked; K11594 ATP-dependent RNA helicase DDX3X [EC:3.6.4.13] (A)
evm.model.scaffold_1490.307	NA
evm.model.scaffold_2137.100	GLA; galactosidase, alpha; K01189 alpha-galactosidase [EC:3.2.1.22] (A)
evm.model.scaffold_2045.131.1	TRNT1; tRNA nucleotidyl transferase, CCA-adding, 1; K00974 tRNA nucleotidyltransferase (CCA-adding enzyme) [EC:2.7.7.72 3.1.3.- 3.1.4.-] (A)
evm.model.scaffold_2143.10	nucleolysin TIA-1-like; K13201 nucleolysin TIA-1/TIAR (A)
evm.model.scaffold_2330.16	SDHC; succinate dehydrogenase complex, subunit C, integral membrane protein, 15kDa; K00236 succinate dehydrogenase (ubiquinone) cytochrome b560 subunit (A)
evm.model.scaffold_1758.23	MAPK1; mitogen-activated protein kinase 1; K04371 mitogen-activated protein kinase 1/3 [EC:2.7.11.24] (A)
evm.model.scaffold_1733.158	KCNMB4; potassium channel subfamily M regulatory beta subunit 4; K04941 potassium large conductance calcium-activated channel subfamily M beta member 4 (A)
evm.model.scaffold_1879.20	RAB20; RAB20, member RAS oncogene family; K07911 Ras-related protein Rab-20 (A)
evm.model.scaffold_2401.166	acidic mammalian chitinase-like; K01183 chitinase [EC:3.2.1.14] (A)
evm.model.scaffold_1730.149	RIPK4; receptor-interacting serine-threonine kinase 4; K08848 receptor-interacting serine/threonine-protein kinase 4 [EC:2.7.11.1] (A)
evm.model.scaffold_1733.249	NA
evm.model.scaffold_1762.323	BZRAP1; benzodiazepine receptor (peripheral) associated protein 1; K19922 peripheral-type benzodiazepine receptor-associated protein 1 (A)
evm.model.scaffold_1852.204	hypothetical protein; K12741 heterogeneous nuclear ribonucleoprotein A1/A3 (A)
evm.model.scaffold_1846.4	CDC27; cell division cycle 27; K03350 anaphase-promoting complex subunit 3 (A)
evm.model.scaffold_2212.13	olfactory receptor 52K2; K04257 olfactory receptor (A)
evm.model.scaffold_1844.6	CEP250; centrosomal protein 250kDa; K16464 centrosomal protein CEP250 (A)
evm.model.scaffold_1732.423	NA
evm.model.scaffold_1873.68	T; T, brachyury homolog (mouse); K10172 brachyury protein (A)
evm.model.scaffold_2045.164	hypothetical protein; K04511 prickle (A)
evm.model.scaffold_2045.9	NA
evm.model.scaffold_132345.14	DAPK1; death-associated protein kinase 1; K08803 death-associated protein kinase [EC:2.7.11.1] (A)
evm.model.scaffold_132327.8	MARVELD2; MARVEL domain-containing protein 2; K17291 MARVEL domain-containing protein 2 (A)
evm.model.scaffold_1726.224	HNRNPC; heterogeneous nuclear ribonucleoprotein C (C1/C2); K12884 heterogeneous nuclear ribonucleoprotein C1/C2 (A)
evm.model.scaffold_1405.24	TNFRSF1A; tumor necrosis factor receptor superfamily, member 1A; K03158 tumor necrosis factor receptor superfamily member 1A (A)
evm.model.scaffold_1841.165	NXPH1; neurexophilin 1; K16656 neurexophilin-1 (A)
evm.model.scaffold_1490.156	COQ6; coenzyme Q6 monooxygenase; K06126 ubiquinone biosynthesis monooxygenase Coq6 [EC:1.14.13.-] (A)
evm.model.scaffold_131311.1	REEP6; receptor accessory protein 6; K17279 receptor expression-enhancing protein 5/6 (A)
evm.model.scaffold_2148.6	SH3KBP1; SH3-domain kinase binding protein 1; K12470 SH3 domain-containing kinase-binding protein 1 (A)
evm.model.scaffold_2330.8	NA
evm.model.scaffold_2045.169	RAD18; RAD18 E3 ubiquitin protein ligase; K10627 E3 ubiquitin-protein ligase RAD18 [EC:2.3.2.27] (A)
evm.model.scaffold_1731.49	ALG14; ALG14, UDP-N-acetylglucosaminyltransferase subunit; K07441 beta-1,4-N-acetylglucosaminyltransferase [EC:2.4.1.141] (A)
evm.model.scaffold_1660.486	INPP5A; inositol polyphosphate-5-phosphatase, 40kDa; K01106 inositol-1,4,5-trisphosphate 5-phosphatase [EC:3.1.3.56] (A)
evm.model.scaffold_132338.20	KATNAL2; katanin p60 subunit A-like 2; K07767 katanin p60 ATPase-containing subunit A1 [EC:3.6.4.3] (A)
evm.model.scaffold_1581.114	NA
evm.model.scaffold_1585.20	MTO1; mitochondrial tRNA translation optimization 1; K03495 tRNA uridine 5-carboxymethylaminomethyl modification enzyme (A)
evm.model.scaffold_1583.221.2	CA8; carbonic anhydrase VIII; K01672 carbonic anhydrase [EC:4.2.1.1] (A)
evm.model.scaffold_2010.40	NA
evm.model.scaffold_1865.30	DOLPP1; dolichyldiphosphatase 1; K07252 dolichyldiphosphatase [EC:3.6.1.43] (A)
evm.model.scaffold_1851.159	KCTD17, MPST; 3-mercaptopyruvate sulfurtransferase; K01011 thiosulfate/3-mercaptopyruvate sulfurtransferase [EC:2.8.1.1 2.8.1.2] (A)
evm.model.scaffold_1759.82.1	trim24, tif1a, tifa, wu:fi24g04; tripartite motif containing 24; K08881 tripartite motif-containing protein 24 [EC:2.3.2.27] (A)
evm.model.scaffold_1671.24	NEIL1; nei-like DNA glycosylase 1; K10567 endonuclease VIII-like 1 [EC:3.2.2.- 4.2.99.18] (A)
evm.model.scaffold_1949.50	NA
evm.model.scaffold_1406.452	LDLR; low density lipoprotein receptor; K12473 low-density lipoprotein receptor (A)
evm.model.scaffold_1660.34	WNT8B; wingless-type MMTV integration site family, member 8B; K00714 wingless-type MMTV integration site family, member 8 (A)
evm.model.scaffold_132326.7	RNF170; ring finger protein 170; K15707 RING finger protein 170 [EC:2.3.2.27] (A)
evm.model.scaffold_1851.17	CPSF4; cleavage and polyadenylation specific factor 4, 30kDa; K14404 cleavage and polyadenylation specificity factor subunit 4 (A)
evm.model.scaffold_1703.353	EIF3B; eukaryotic translation initiation factor 3, subunit B; K03253 translation initiation factor 3 subunit B (A)
evm.model.scaffold_1754.34	POP4; processing of precursor 4, ribonuclease P/MRP subunit (S. cerevisiae); K03538 ribonuclease P protein subunit POP4 [EC:3.1.26.5] (A)
evm.model.scaffold_2008.76	SH3BGR, B3GALT5; SH3 domain binding glutamate-rich protein; K03877 beta-1,3-galactosyltransferase 5 [EC:2.4.1.-] (A)
evm.model.scaffold_1864.185	PARG; poly (ADP-ribose) glycohydrolase; K07759 poly(ADP-ribose) glycohydrolase [EC:3.2.1.143] (A)
evm.model.scaffold_2137.105	aryl-hydrocarbon-interacting protein-like 1-like; K17767 AH receptor-interacting protein (A)
evm.model.scaffold_2137.129	gap junction alpha-3 protein-like; K07612 gap junction protein, alpha 3 (A)
evm.model.scaffold_132349.94	MTX3; metaxin 3; K17776 metaxin (A)
evm.model.scaffold_1490.534.2	CDKN3; cyclin-dependent kinase inhibitor 3; K14167 cyclin-dependent kinase inhibitor 3 [EC:3.1.3.16 3.1.3.48] (A)
evm.model.scaffold_1762.124	GTPase; K03595 GTPase (A)
evm.model.scaffold_1852.83	CHMP4B; charged multivesicular body protein 4B; K12194 charged multivesicular body protein 4 (A)
evm.model.scaffold_1642.24	protein-methionine sulfoxide oxidase mical3a-like; K19947 protein-methionine sulfoxide oxidase MICAL [EC:1.14.13.-] (A)
evm.model.scaffold_1581.132	NA
evm.model.scaffold_2010.125	Niemann-Pick type C1 domain-containing protein, putative; K12385 Niemann-Pick C1 protein (A)
evm.model.scaffold_1852.262	NA
evm.model.scaffold_132328.2	AK3; adenylate kinase 3; K00944 nucleoside-triphosphate--adenylate kinase [EC:2.7.4.10] (A)
evm.model.scaffold_1660.109	FRA10AC1, C10orf4, F26C11.1-like, FRA10A; fragile site, folic acid type, rare, fra candidate 1; K13121 protein FRA10AC1 (A)
evm.model.scaffold_1840.91	SLC2A13; solute carrier family 2 (facilitated glucose transporter), member 13; K08150 MFS transporter, SP family, solute carrier family 2 (myo-inositol transporter), member 13 (A)
evm.model.scaffold_2250.189	hypothetical protein; K01229 lactase-phlorizin hydrolase [EC:3.2.1.108 3.2.1.62] (A)
evm.model.scaffold_1869.8	CXCR5; chemokine (C-X-C motif) receptor 5; K04190 C-X-C chemokine receptor type 5 (A)
evm.model.scaffold_2379.11	P2RX6; purinergic receptor P2X, ligand gated ion channel, 6; K05221 P2X purinoceptor 6 (A)
evm.model.scaffold_1728.4	EXOSC9; exosome component 9; K03678 exosome complex component RRP45 (A)
evm.model.scaffold_1869.95_evm.model.scaffold_1869.96	ANKK1; ankyrin repeat and kinase domain containing 1; K16289 ankyrin repeat and protein kinase domain-containing protein 1 [EC:2.7.11.1] (A)
evm.model.scaffold_1730.16	PRDX4; peroxiredoxin 4; K03386 peroxiredoxin (alkyl hydroperoxide reductase subunit C) [EC:1.11.1.15] (A)
evm.model.scaffold_1647.67	solute carrier family 35 member C2; K15280 solute carrier family 35, member C2 (A)
evm.model.scaffold_1841.148	DLX6; distal-less homeobox 6; K09314 homeobox protein DLX1/4/6 (A)
evm.model.scaffold_1405.139	hypothetical protein; K17544 TBC domain-containing protein kinase-like protein (A)
evm.model.scaffold_1756.9	POLR1D; polymerase (RNA) I polypeptide D, 16kDa; K03020 DNA-directed RNA polymerases I and III subunit RPAC2 (A)
evm.model.scaffold_1754.4	PDCD5; programmed cell death 5; K06875 programmed cell death protein 5 (A)
evm.model.scaffold_132241.6	GRHPR; glyoxylate reductase/hydroxypyruvate reductase; K00049 glyoxylate/hydroxypyruvate reductase [EC:1.1.1.79 1.1.1.81] (A)
evm.model.scaffold_1755.159	cyclin-T1-3-like; K15188 cyclin T (A)
evm.model.scaffold_1758.2	carbonic anhydrase 15-like; K01672 carbonic anhydrase [EC:4.2.1.1] (A)
evm.model.scaffold_1762.34	RNFT2, TMEM118; ring finger protein, transmembrane 2; K10264 F-box and WD-40 domain protein 8 (A)
evm.model.scaffold_2375.5	protein O-GlcNAcase-like; K15719 protein O-GlcNAcase / histone acetyltransferase [EC:3.2.1.169 2.3.1.48] (A)
evm.model.scaffold_1751.5	CLN5; ceroid-lipofuscinosis, neuronal 5; K12390 ceroid-lipofuscinosis neuronal protein 5 (A)
evm.model.scaffold_2396.22.1	NA
evm.model.scaffold_1732.2	NA
evm.model.scaffold_1730.99	FUNDC1; FUN14 domain containing 1; K17986 FUN14 domain-containing protein 1 (A)
evm.model.scaffold_1756.103	PSMD10; proteasome 26S subunit, non-ATPase 10; K06694 26S proteasome non-ATPase regulatory subunit 10 (A)
evm.model.scaffold_1854.79	prolyl 3-hydroxylase 1-like; K08134 leucine proline-enriched proteoglycan (leprecan) (A)
evm.model.scaffold_1732.450	interleukin-8-like; K10030 interleukin 8 (A)
evm.model.scaffold_1582.345	OIP5; Opa interacting protein 5; K11565 opa-interacting protein 5 (A)
evm.model.scaffold_2053.41.1	DNAJB11; DnaJ (Hsp40) homolog, subfamily B, member 11; K09517 DnaJ homolog subfamily B member 11 (A)
evm.model.scaffold_1583.113	Hypothetical protein CBG04113; K09528 DnaJ homolog subfamily C member 8 (A)
evm.model.scaffold_2312.3	RASAL3; RAS protein activator like 3; K17634 RAS protein activator-like 3 (A)
evm.model.scaffold_1581.40	NA
evm.model.scaffold_1671.71	CA12; carbonic anhydrase XII; K01672 carbonic anhydrase [EC:4.2.1.1] (A)
evm.model.scaffold_1406.244	RPF1; ribosome production factor 1 homolog (S. cerevisiae); K14846 ribosome production factor 1 (A)
evm.model.scaffold_2191.37	RAB36; RAB36, member RAS oncogene family; K07922 Ras-related protein Rab-36 (A)
evm.model.scaffold_1583.282	TRPA1; transient receptor potential cation channel, subfamily A, member 1; K04984 transient receptor potential cation channel subfamily A member 1 (A)
evm.model.scaffold_1845.71	DNAH14; dynein, axonemal, heavy chain 14; K10408 dynein heavy chain, axonemal (A)
evm.model.scaffold_1730.118	PDXK; pyridoxal (pyridoxine, vitamin B6) kinase; K00868 pyridoxine kinase [EC:2.7.1.35] (A)
evm.model.scaffold_126009.1	NA
evm.model.scaffold_1762.321	RNF43; ring finger protein 43; K15694 RING finger protein 43 [EC:2.3.2.27] (A)
evm.model.scaffold_1714.16	EAF2; ELL associated factor 2; K15186 ELL-associated factor (A)
evm.model.scaffold_1405.195	CD200; CD200 molecule; K06556 CD200 antigen (A)
evm.model.scaffold_1583.97	CLU; clusterin; K17252 clusterin (A)
evm.model.scaffold_2343.71	PPP1R8; protein phosphatase 1, regulatory subunit 8; K13216 nuclear inhibitor of protein phosphatase 1 [EC:3.1.4.-] (A)
evm.model.scaffold_1714.132	CG9666 gene product from transcript CG9666-RD (EC:2.1.1.72); K07579 putative methylase (A)
evm.model.scaffold_1643.138	PANX1; pannexin 1; K03443 pannexin (A)
evm.model.scaffold_2166.15	protein S100-A10-like; K17274 calpactin-1 light chain (A)
evm.model.scaffold_1490.575	hypothetical protein; K12562 amphiphysin (A)
evm.model.scaffold_1871.109	NA
evm.model.scaffold_1846.5	myosin light chain, embryonic; K12750 myosin light chain 4 (A)
evm.model.scaffold_2200.26	GCGR, GIPR; glucagon receptor; K04583 glucagon receptor (A)
evm.model.scaffold_2143.39.2	cleavage stimulation factor subunit 2 tau variant-like; K14407 cleavage stimulation factor subunit 2 (A)
evm.model.scaffold_1949.170	CHCHD4; coiled-coil-helix-coiled-coil-helix domain containing 4; K17782 mitochondrial intermembrane space import and assembly protein 40 (A)
evm.model.scaffold_1753.74	glucuronokinase 1-like; K16190 glucuronokinase [EC:2.7.1.43] (A)
evm.model.scaffold_1756.136.1	tmem255b; transmembrane protein 255B; K00909 rhodopsin kinase [EC:2.7.11.14] (A)
evm.model.scaffold_1911.1.1	HMGN3; high mobility group nucleosomal binding domain 3; K11301 high-mobility group nucleosome-binding domain-containing protein 3 (A)
evm.model.scaffold_1756.67	FGF16; fibroblast growth factor 16; K04358 fibroblast growth factor (A)
evm.model.scaffold_1405.88	QTRTD1; queuine tRNA-ribosyltransferase domain containing 1; K15407 queuine tRNA-ribosyltransferase subunit QTRTD1 [EC:2.4.2.29] (A)
evm.model.scaffold_1582.101.1	NADSYN1; NAD synthetase 1 (EC:6.3.5.1); K01950 NAD+ synthase (glutamine-hydrolysing) [EC:6.3.5.1] (A)
evm.model.scaffold_1660.336	EIF3A, EIF3S10; eukaryotic translation initiation factor 3, subunit A; K03254 translation initiation factor 3 subunit A (A)
evm.model.scaffold_1934.1	KANSL3; KAT8 regulatory NSL complex subunit 3; K16719 regulatory NSL complex subunit 3 (A)
evm.model.scaffold_1731.51	F3; coagulation factor III (thromboplastin, tissue factor); K03901 coagulation factor III (tissue factor) (A)
evm.model.scaffold_1729.150_evm.model.scaffold_1729.151	bifunctional apoptosis regulator-like; K15684 bifunctional apoptosis regulator (A)
evm.model.scaffold_1583.320	MRPS28; mitochondrial ribosomal protein S28; K17407 small subunit ribosomal protein S28 (A)
evm.model.scaffold_1841.71	Siah2; siah E3 ubiquitin protein ligase 2; K08742 E3 ubiquitin-protein ligase SIAH2 [EC:2.3.2.27] (A)
evm.model.scaffold_1759.19	EXOG; endo/exonuclease (5'-3'), endonuclease G-like; K15050 nuclease EXOG, mitochondrial (A)
evm.model.scaffold_1861.12.1	TSPAN6; tetraspanin 6; K17295 tetraspanin-6 (A)
evm.model.scaffold_1754.169	hypothetical protein; K10752 histone-binding protein RBBP4 (A)
evm.model.scaffold_2369.87	FGF18, FGF-18; fibroblast growth factor 18; K04358 fibroblast growth factor (A)
evm.model.scaffold_1406.337	hypothetical protein; K06085 synovial sarcoma, X breakpoint 2 interacting protein (A)
evm.model.scaffold_1864.58	NA
evm.model.scaffold_1731.16	DBT; dihydrolipoamide branched chain transacylase E2; K09699 2-oxoisovalerate dehydrogenase E2 component (dihydrolipoyl transacylase) [EC:2.3.1.168] (A)
evm.model.scaffold_2175.4.1	NADH-cytochrome B5 reductase; K00326 cytochrome-b5 reductase [EC:1.6.2.2] (A)
evm.model.scaffold_1757.31	NA
evm.model.scaffold_132346.18	NA
evm.model.scaffold_1660.487	NKX6-2; NK6 homeobox 2; K09350 homeobox protein Nkx-6.2 (A)
evm.model.scaffold_1714.231	APBB1IP; amyloid beta (A4) precursor protein-binding, family B, member 1 interacting protein; K17704 amyloid beta A4 precursor protein-binding family B member 1-interacting protein (A)
evm.model.scaffold_2308.5	zinc finger protein RFP-like; K12009 tripartite motif-containing protein 27 [EC:2.3.2.27] (A)
evm.model.scaffold_1703.93	hypothetical protein; K19938 rabphilin-3A (A)
evm.model.scaffold_2137.154	IL13RA2; interleukin 13 receptor, alpha 2; K05077 interleukin 13 receptor alpha-2 (A)
evm.model.scaffold_1765.21	A4GALT; alpha 1,4-galactosyltransferase; K01988 lactosylceramide 4-alpha-galactosyltransferase [EC:2.4.1.228] (A)
evm.model.scaffold_2228.4	uncharacterized LOC102091645; K01128 sphingomyelin phosphodiesterase acid-like 3 [EC:3.1.4.-] (A)
evm.model.scaffold_1490.221	hemoglobin subunit beta-like; K13825 hemoglobin subunit epsilon (A)
evm.model.scaffold_1726.3	dual specificity protein phosphatase 22-A-like; K14165 atypical dual specificity phosphatase [EC:3.1.3.16 3.1.3.48] (A)
evm.model.scaffold_1762.260	UBE2G1; ubiquitin-conjugating enzyme E2G 1; K10575 ubiquitin-conjugating enzyme E2 G1 [EC:2.3.2.23] (A)
evm.model.scaffold_2369.45	MAT2B; methionine adenosyltransferase II, beta; K00789 S-adenosylmethionine synthetase [EC:2.5.1.6] (A)
evm.model.scaffold_2250.167	MTFMT; mitochondrial methionyl-tRNA formyltransferase; K00604 methionyl-tRNA formyltransferase [EC:2.1.2.9] (A)
evm.model.scaffold_2053.75	DTYMK; deoxythymidylate kinase (thymidylate kinase); K00943 dTMP kinase [EC:2.7.4.9] (A)
evm.model.scaffold_1726.198	EDC4; enhancer of mRNA decapping 4; K12616 enhancer of mRNA-decapping protein 4 (A)
evm.model.scaffold_1732.432	NA
evm.model.scaffold_2126.24	acetyl-CoA C-acetyltransferase (EC:2.3.1.16 2.3.1.9); K11728 nucleosome-remodeling factor subunit BPTF (A)
evm.model.scaffold_2045.149	EDEM1; ER degradation enhancer, mannosidase alpha-like 1; K10084 ER degradation enhancer, mannosidase alpha-like 1 (A)
evm.model.scaffold_131320.1	MRPL10; mitochondrial ribosomal protein L10; K02864 large subunit ribosomal protein L10 (A)
evm.model.scaffold_2250.148	SNRPA1; small nuclear ribonucleoprotein polypeptide A'; K11092 U2 small nuclear ribonucleoprotein A' (A)
evm.model.scaffold_2276.53	coiled-coil domain-containing protein 92-like; K16452 coiled-coil domain-containing protein 92 (A)
evm.model.scaffold_1850.42	PTPDC1; protein tyrosine phosphatase domain containing 1; K18078 protein tyrosine phosphatase domain-containing protein 1 [EC:3.1.3.-] (A)
evm.model.scaffold_1582.94	FGF19; fibroblast growth factor 19; K04358 fibroblast growth factor (A)
evm.model.scaffold_1646.123	CHRDL2; chordin-like 2; K17280 chordin-like protein 2 (A)
evm.model.scaffold_1646.184	HEATR1; HEAT repeat containing 1; K14550 U3 small nucleolar RNA-associated protein 10 (A)
evm.model.scaffold_1864.116.1	HNRNPH3; heterogeneous nuclear ribonucleoprotein H3 (2H9); K12898 heterogeneous nuclear ribonucleoprotein F/H (A)
evm.model.scaffold_1583.318	HEY1; hes-related family bHLH transcription factor with YRPW motif 1; K09091 hairy and enhancer of split related with YRPW motif (A)
evm.model.scaffold_1692.84.2	RNF144A; ring finger protein 144A; K11975 E3 ubiquitin-protein ligase RNF144 [EC:2.3.2.27] (A)
evm.model.scaffold_1936.1	hypothetical protein; K15218 RNA polymerase I-specific transcription initiation factor RRN6 (A)
evm.model.scaffold_2144.70	hypothetical protein; K18466 vacuolar protein sorting-associated protein 26 (A)
evm.model.scaffold_1869.70	E3 ubiquitin-protein ligase TTC3-like; K15712 E3 ubiquitin-protein ligase TTC3 [EC:2.3.2.27] (A)
evm.model.scaffold_1751.4	NA
evm.model.scaffold_1645.48	natural killer cells antigen CD94-like; K10070 C-type lectin domain family 1 member B (A)
evm.model.scaffold_1848.2	CHST10; carbohydrate sulfotransferase 10; K09674 carbohydrate 3-sulfotransferase 10 [EC:2.8.2.-] (A)
evm.model.scaffold_1405.158.2	NFKBIZ; nuclear factor of kappa light polypeptide gene enhancer in B-cells inhibitor, zeta; K14242 NF-kappa-B inhibitor zeta (A)
evm.model.scaffold_2010.90	CSTF3; cleavage stimulation factor, 3' pre-RNA, subunit 3, 77kDa; K14408 cleavage stimulation factor subunit 3 (A)
evm.model.scaffold_2462.6	GLP2R; glucagon-like peptide 2 receptor; K04582 glucagon-like peptide 2 receptor (A)
evm.model.scaffold_1841.195	TWIST1, cTwist, twist; twist homolog 1 (Drosophila); K09069 twist (A)
evm.model.scaffold_1583.11	protein-glutamine gamma-glutamyltransferase 5-like; K05622 transglutaminase 5 [EC:2.3.2.13] (A)
evm.model.scaffold_1671.142.1	RSL24D1, C10H15ORF15; ribosomal L24 domain containing 1; K02896 large subunit ribosomal protein L24e (A)
evm.model.scaffold_1851.108	SLC9A3R2; solute carrier family 9, subfamily A (NHE3, cation proton antiporter 3), member 3 regulator 2; K13358 Na(+)/H(+) exchange regulatory cofactor NHE-RF2 (A)
evm.model.scaffold_2401.164	BTG2; BTG family, member 2; K14443 protein Tob/BTG (A)
evm.model.scaffold_1406.523	ALG6; ALG6, alpha-1,3-glucosyltransferase; K03848 alpha-1,3-glucosyltransferase [EC:2.4.1.267] (A)
evm.model.scaffold_132331.9	MRPL50; mitochondrial ribosomal protein L50; K17431 large subunit ribosomal protein L50 (A)
evm.model.scaffold_1671.173	GLDN; gliomedin; K16364 GLDN; gliomedin (A)
evm.model.scaffold_1490.505	NAA30; N(alpha)-acetyltransferase 30, NatC catalytic subunit; K00670 peptide alpha-N-acetyltransferase [EC:2.3.1.88] (A)
evm.model.scaffold_1659.83	ATOX1; antioxidant 1 copper chaperone; K07213 copper chaperone (A)
evm.model.scaffold_1714.339.1	Lrrfip1; leucine rich repeat (in FLII) interacting protein 1; K17785 mitofilin (A)
evm.model.scaffold_1864.72.1	ASCC1; activating signal cointegrator 1 complex subunit 1; K18666 activating signal cointegrator complex subunit 1 (A)
evm.model.scaffold_1848.50.1	UXS1; UDP-glucuronate decarboxylase 1; K08678 UDP-glucuronate decarboxylase [EC:4.1.1.35] (A)
evm.model.scaffold_1871.26	COIL; coilin; K13150 coilin (A)
evm.model.scaffold_1583.234	RLBP1; retinaldehyde binding protein 1; K19625 retinaldehyde-binding protein 1 (A)
evm.model.scaffold_1490.304	NA
evm.model.scaffold_2276.67.4	ATG7; autophagy related 7; K08337 ubiquitin-like modifier-activating enzyme ATG7 (A)
evm.model.scaffold_1405.258	NA
evm.model.scaffold_1405.231.2	NA
evm.model.scaffold_1727.35	TUBGCP5; tubulin, gamma complex associated protein 5; K16572 gamma-tubulin complex component 5 (A)
evm.model.scaffold_1755.213	inositol 2-dehydrogenase; K00010 myo-inositol 2-dehydrogenase / D-chiro-inositol 1-dehydrogenase [EC:1.1.1.18 1.1.1.369] (A)
evm.model.scaffold_1978.24	hypothetical protein; K19613 leucine-rich repeat protein SHOC2 (A)
evm.model.scaffold_1583.321	NA
evm.model.scaffold_129967.1	NA
evm.model.scaffold_2137.8	ankyrin repeat-containing protein; K06867 uncharacterized protein (A)
evm.model.scaffold_2229.45	PPME1; protein phosphatase methylesterase 1; K13617 protein phosphatase methylesterase 1 [EC:3.1.1.89] (A)
evm.model.scaffold_1627.107	NA
evm.model.scaffold_1648.31	KITLG; KIT ligand; K05461 KIT ligand (A)
evm.model.scaffold_1852.265	SPOCD1; SPOC domain containing 1; K17596 SPOC domain-containing protein 1 (A)
evm.model.scaffold_1845.175	CAPN14; calpain 14; K13442 calpain-14 [EC:3.4.22.-] (A)
evm.model.scaffold_1949.28	SPCS1; signal peptidase complex subunit 1 homolog (S. cerevisiae); K12946 signal peptidase complex subunit 1 [EC:3.4.-.-] (A)
evm.model.scaffold_2401.5	TSHB; thyroid stimulating hormone, beta; K05251 thyroid stimulating hormone, beta (A)
evm.model.scaffold_2037.4	hepatic lectin-like; K06563 CD209 antigen (A)
evm.model.scaffold_1871.126	NPLOC4; nuclear protein localization 4 homolog (S. cerevisiae); K14015 nuclear protein localization protein 4 homolog (A)
evm.model.scaffold_1852.264	TCFL5; transcription factor-like 5 (basic helix-loop-helix); K09092 transcription factor-like 5 (A)
evm.model.scaffold_2137.174	AHI1, Jouberin; Abelson helper integration site 1; K16740 jouberin (A)
evm.model.scaffold_1869.20	RPS25; ribosomal protein S25; K02975 small subunit ribosomal protein S25e (A)
evm.model.scaffold_1647.9	CFLAR; CASP8 and FADD-like apoptosis regulator; K04724 CASP8 and FADD-like apoptosis regulator (A)
evm.model.scaffold_2126.22	SFRP1; secreted frizzled-related protein 1; K02166 secreted frizzled-related protein 1 (A)
evm.model.scaffold_1857.154	RPL35; ribosomal protein L35; K02918 large subunit ribosomal protein L35e (A)
evm.model.scaffold_1406.274	ST6GALNAC5, SIAT7E; ST6 (alpha-N-acetyl-neuraminyl-2,3-beta-galactosyl-1, 3)-N-acetylgalactosaminide alpha-2,6-sialyltransferase 5; K03375 N-acetylgalactosaminide alpha-2,6-sialyltransferase (sialyltransferase 7E) [EC:2.4.99.-] (A)
evm.model.scaffold_2250.250	hypothetical protein; K10140 DNA damage-binding protein 2 (A)
evm.model.scaffold_1725.31	TGM4; transglutaminase 4; K05621 transglutaminase 4 [EC:2.3.2.13] (A)
evm.model.scaffold_132349.76	hypothetical protein; K10260 F-box and WD-40 domain protein 7 (A)
evm.model.scaffold_1851.104	GFER; growth factor, augmenter of liver regeneration; K17783 mitochondrial FAD-linked sulfhydryl oxidase [EC:1.8.3.2] (A)
evm.model.scaffold_2007.36	putative RNA-binding protein 15; K13190 RNA-binding protein 15 (A)
evm.model.scaffold_1405.111	ATG3; autophagy related 3; K08343 ubiquitin-like-conjugating enzyme ATG3 (A)
evm.model.scaffold_1644.144	NA
evm.model.scaffold_2146.49.2	putative cyclin-Y-like protein 3; K18468 vacuolar protein sorting-associated protein 35 (A)
evm.model.scaffold_1908.5	hypothetical protein; K18643 katanin p80 WD40 repeat-containing subunit B1 (A)
evm.model.scaffold_1978.121	SENP5; SUMO1/sentrin specific peptidase 5; K08594 sentrin-specific protease 5 [EC:3.4.22.68] (A)
evm.model.scaffold_1851.23	NATD1; N-acetyltransferase domain containing 1; K06975 uncharacterized protein (A)
evm.model.scaffold_2376.73	hypothetical protein; K17450 homoaconitase [EC:4.2.1.-] (A)
evm.model.scaffold_1984.1	transmembrane protein 179B; K03131 transcription initiation factor TFIID subunit 6 (A)
evm.model.scaffold_1582.21	hce, HCE23, hcea; protease (EC:3.4.24.67); K18543 choriolysin H [EC:3.4.24.67] (A)
evm.model.scaffold_1671.85	BNIP2; BCL2/adenovirus E1B 19kDa interacting protein 2; K18448 BCL2/adenovirus E1B 19 kDa protein-interacting protein 2 (A)
evm.model.scaffold_1845.73	WD repeat domain 5B; K14963 COMPASS component SWD3 (A)
evm.model.scaffold_1762.69	NXN; nucleoredoxin; K17609 nucleoredoxin [EC:1.8.1.8] (A)
evm.model.scaffold_1728.39	MFSD8; major facilitator superfamily domain containing 8; K12307 MFS transporter, ceroid-lipofuscinosis neuronal protein 7 (A)
evm.model.scaffold_2193.20	tank; TRAF family member-associated NFKB activator; K12650 TRAF family member-associated NF-kappa-B activator (A)
evm.model.scaffold_1646.10	NA
evm.model.scaffold_1732.488	GJ26298 gene product from transcript GJ26298-RA; K12819 pre-mRNA-processing factor SLU7 (A)
evm.model.scaffold_2045.187	MRPS25; mitochondrial ribosomal protein S25; K17404 small subunit ribosomal protein S25 (A)
evm.model.scaffold_132080.1	ADAM15, DCST1; disintegrin and metalloproteinase domain-containing protein 15; K06836 disintegrin and metalloproteinase domain-containing protein 15 [EC:3.4.24.-] (A)
evm.model.scaffold_1864.220	RET; ret proto-oncogene; K05126 proto-oncogene tyrosine-protein kinase Ret [EC:2.7.10.1] (A)
evm.model.scaffold_132337.19	ACER2; alkaline ceramidase 2; K01441 alkaline ceramidase [EC:3.5.1.23] (A)
evm.model.scaffold_1582.227	GPHN; gephyrin; K15376 gephyrin [EC:2.10.1.1 2.7.7.75] (A)
evm.model.scaffold_1840.24.1	WASL; Wiskott-Aldrich syndrome-like; K05747 Wiskott-Aldrich syndrome protein (A)
evm.model.scaffold_1888.19	BBS4; Bardet-Biedl syndrome 4; K16531 Bardet-Biedl syndrome 4 protein (A)
evm.model.scaffold_1646.163	SDCCAG8; serologically defined colon cancer antigen 8; K16488 serologically defined colon cancer antigen 8 (A)
evm.model.scaffold_131011.2	butyrophilin subfamily 3 member A2-like; K06712 butyrophilin (A)
evm.model.scaffold_1583.292	STAU2; staufen double-stranded RNA binding protein 2; K17597 double-stranded RNA-binding protein Staufen (A)
evm.model.scaffold_2331.27	adamts6; ADAM metallopeptidase with thrombospondin type 1 motif, 6; K08621 a disintegrin and metalloproteinase with thrombospondin motifs 6 [EC:3.4.24.-] (A)
evm.model.scaffold_1762.187	RP11-196G11.1, VKORC1L1; Uncharacterized protein (EC:1.17.4.4); K05357 vitamin-K-epoxide reductase (warfarin-sensitive) [EC:1.17.4.4] (A)
evm.model.scaffold_1660.165	SFRP5; secreted frizzled-related protein 5; K02222 secreted frizzled-related protein 5 (A)
evm.model.scaffold_1671.60	WDR61; WD repeat domain 61; K12602 WD repeat-containing protein 61 (A)
evm.model.scaffold_1703.41	RBFOX1; RNA binding protein, fox-1 homolog (C. elegans) 1; K14946 RNA binding protein fox-1 (A)
evm.model.scaffold_1762.169	NA
evm.model.scaffold_1841.83	DBF4; DBF4 zinc finger; K06629 activator of S phase kinase (A)
evm.model.scaffold_129912.1	vatB; vacuolar H+ ATPase B subunit; K02147 V-type H+-transporting ATPase subunit B (A)
evm.model.scaffold_1864.242	dlg1; discs, large homolog 1 (Drosophila); K12076 disks large protein 1 (A)
evm.model.scaffold_2007.68	nuclease-sensitive element-binding protein 1-like; K09276 Y-box-binding protein 1 (A)
evm.model.scaffold_1911.4	NA
evm.model.scaffold_1703.178	ARHGDIG; Rho GDP dissociation inhibitor (GDI) gamma; K12462 Rho GDP-dissociation inhibitor (A)
evm.model.scaffold_1648.148.2	NCF4; neutrophil cytosolic factor 4, 40kDa; K08012 neutrophil cytosolic factor 4 (A)
evm.model.scaffold_132346.40	NA
evm.model.scaffold_1627.8	EPCAM; epithelial cell adhesion molecule; K06737 tumor-associated calcium signal transducer 1 (A)
evm.model.scaffold_2071.10	alpha-1-acid glycoprotein-like; K17308 alpha-1-acid glycoprotein 1 (A)
evm.model.scaffold_132315.23	OXCT1; 3-oxoacid CoA transferase 1 (EC:2.8.3.5); K01027 3-oxoacid CoA-transferase [EC:2.8.3.5] (A)
evm.model.scaffold_1882.36	hypothetical protein; K09228 KRAB domain-containing zinc finger protein (A)
evm.model.scaffold_1582.142	RASSF7; Ras association (RalGDS/AF-6) domain family (N-terminal) member 7; K09855 Ras association domain-containing protein 7/8 (A)
evm.model.scaffold_1671.151	NA
evm.model.scaffold_2228.96	NA
evm.model.scaffold_1405.136	cmss1, zgc:101814; cms1 ribosomal small subunit homolog (yeast); K14784 protein CMS1 (A)
evm.model.scaffold_2007.57	HSPG2, HSPG; heparan sulfate proteoglycan 2; K06255 heparan sulfate proteoglycan 2 (perlecan) (A)
evm.model.scaffold_1733.115	HMGA2; high mobility group AT-hook 2; K09283 high mobility group AT-hook protein 2 (A)
evm.model.scaffold_132315.25	glycosylphosphatidylinositol-specific phospholipase C; K06038 glycosylphosphatidylinositol diacylglycerol-lyase [EC:4.6.1.14] (A)
evm.model.scaffold_1580.89.2	NA
evm.model.scaffold_1756.1	NA
evm.model.scaffold_1888.40	TRIM69; chromosome unknown open reading frame, human C15orf43; K12034 tripartite motif-containing protein 69 [EC:2.3.2.27] (A)
evm.model.scaffold_132326.19	ATP5I; ATP synthase, H+ transporting, mitochondrial Fo complex, subunit E; K02129 F-type H+-transporting ATPase subunit e (A)
evm.model.scaffold_1864.71	NA
evm.model.scaffold_2361.17	KAT8 regulatory NSL complex subunit 1-like; K18400 KAT8 regulatory NSL complex subunit 1 (A)
evm.model.scaffold_127312.1	SIX6; SIX homeobox 6; K19473 homeobox protein SIX3/6 (A)
evm.model.scaffold_2277.27	NA
evm.model.scaffold_2297.51	TUBG1; tubulin, gamma 1; K10389 tubulin gamma (A)
evm.model.scaffold_1405.51	CHD1L; chromodomain helicase DNA binding protein 1-like; K20092 chromodomain-helicase-DNA-binding protein 1-like [EC:3.6.4.12] (A)
evm.model.scaffold_1869.126	NA
evm.model.scaffold_1864.12	RNLS, C10orf59, renalase; renalase, FAD-dependent amine oxidase (EC:1.6.3.5); K18208 renalase [EC:1.6.3.5] (A)
evm.model.scaffold_1905.4	MVP; major vault protein; K17266 major vault protein (A)
evm.model.scaffold_2085.2	TECTA; tectorin alpha; K18273 alpha-tectorin (A)
evm.model.scaffold_1855.7	leptin receptor-like; K05062 leptin receptor (A)
evm.model.scaffold_1852.202	SPO11; SPO11 meiotic protein covalently bound to DSB; K10878 meiotic recombination protein SPO11 (A)
evm.model.scaffold_1671.188	COPS2; COP9 signalosome subunit 2; K12176 COP9 signalosome complex subunit 2 (A)
evm.model.scaffold_1642.134	DDX11, DDX12P; DEAD/H (Asp-Glu-Ala-Asp/His) box helicase 11; K11273 chromosome transmission fidelity protein 1 [EC:3.6.4.13] (A)
evm.model.scaffold_132338.30	NA
evm.model.scaffold_132349.97	NA
evm.model.scaffold_1405.104	hypothetical protein; K03978 GTP-binding protein (A)
evm.model.scaffold_2191.63	PIGS; phosphatidylinositol glycan anchor biosynthesis, class S; K05291 phosphatidylinositol glycan, class S (A)
evm.model.scaffold_1842.25	FBXW8; F-box and WD repeat domain containing 8; K10264 F-box and WD-40 domain protein 8 (A)
evm.model.scaffold_1864.241	POLR3A; polymerase (RNA) III (DNA directed) polypeptide A, 155kDa (EC:2.7.7.6); K03018 DNA-directed RNA polymerase III subunit RPC1 [EC:2.7.7.6] (A)
evm.model.scaffold_1644.167	HSF2, HSF3B, HSTF3B; heat shock transcription factor 2; K09415 heat shock transcription factor 2 (A)
evm.model.scaffold_1725.101	NA
evm.model.scaffold_1730.143	ABCG1; ATP-binding cassette, sub-family G (WHITE), member 1; K05679 ATP-binding cassette, subfamily G (WHITE), member 1 (A)
evm.model.scaffold_2143.12	PCYOX1; prenylcysteine oxidase 1; K05906 prenylcysteine oxidase / farnesylcysteine lyase [EC:1.8.3.5 1.8.3.6] (A)
evm.model.scaffold_2175.34	HP; haptoglobin; K16142 haptoglobin (A)
evm.model.scaffold_1976.17	NCAPH2; non-SMC condensin II complex, subunit H2; K11490 condensin-2 complex subunit H2 (A)
evm.model.scaffold_1857.148	PSMB7; proteasome (prosome, macropain) subunit, beta type, 7 (EC:3.4.25.1); K02739 20S proteasome subunit beta 2 [EC:3.4.25.1] (A)
evm.model.scaffold_1732.348	N4BP2; NEDD4 binding protein 2; K15720 NEDD4-binding protein 2 [EC:3.-.-.-] (A)
evm.model.scaffold_1671.185	CEP152; centrosomal protein 152kDa; K16728 centrosomal protein CEP152 (A)
evm.model.scaffold_2277.15	COL10A1; collagen, type X, alpha 1; K19479 collagen, type X, alpha (A)
evm.model.scaffold_132333.13	PLAA; phospholipase A2-activating protein; K14018 phospholipase A-2-activating protein (A)
evm.model.scaffold_1850.41	TRIM54; tripartite motif containing 54; K10653 tripartite motif-containing protein 54 (A)
evm.model.scaffold_1490.86	TNNT3; troponin T type 3 (skeletal, fast); K12046 troponin T, fast skeletal muscle (A)
evm.model.scaffold_1585.82	transcription elongation factor B polypeptide 3-like; K15076 transcription elongation factor B, polypeptide 3 (A)
evm.model.scaffold_1703.282	AIMP2; aminoacyl tRNA synthetase complex-interacting multifunctional protein 2; K15438 aminoacyl tRNA synthase complex-interacting multifunctional protein 2 (A)
evm.model.scaffold_1868.50	RPL36; ribosomal protein L36; K02920 large subunit ribosomal protein L36e (A)
evm.model.scaffold_2176.2	EFNA3; ephrin-A3; K05462 ephrin-A (A)
evm.model.scaffold_1873.107	Neogenin precursor, putative; K06766 neogenin (A)
evm.model.scaffold_1755.152	plekha8; pleckstrin homology domain containing, family A (phosphoinositide binding specific) member 8; K08051 pleckstrin homology domain containing, family A (phosphoinositide binding specific) member 8 (A)
evm.model.scaffold_1857.120	NDUFA8; NADH dehydrogenase (ubiquinone) 1 alpha subcomplex, 8, 19kDa; K03952 NADH dehydrogenase (ubiquinone) 1 alpha subcomplex subunit 8 (A)
evm.model.scaffold_1644.150	hypothetical protein; K10863 aprataxin [EC:3.-.-.-] (A)
evm.model.scaffold_1692.64	TAF1B; TATA box binding protein (TBP)-associated factor, RNA polymerase I, B, 63kDa; K15213 TATA box-binding protein-associated factor RNA polymerase I subunit B (A)
evm.model.scaffold_1869.57	ZPR1, ZNF259; ZPR1 zinc finger; K06874 zinc finger protein (A)
evm.model.scaffold_1755.167.1	SSU72; SSU72 RNA polymerase II CTD phosphatase homolog (S. cerevisiae); K15544 RNA polymerase II subunit A C-terminal domain phosphatase SSU72 [EC:3.1.3.16] (A)
evm.model.scaffold_2166.17	NCSTN; nicastrin; K06171 nicastrin (A)
evm.model.scaffold_2295.1_evm.model.scaffold_2295.2	uncharacterized LOC106731800; K06856 immunoglobulin heavy chain (A)
evm.model.scaffold_1732.207	GRPEL1; GrpE-like 1, mitochondrial (E. coli); K03687 molecular chaperone GrpE (A)
evm.model.scaffold_1762.156	SET and MYND domain-containing protein (SMYD), putative; K11426 SET and MYND domain-containing protein (A)
evm.model.scaffold_1759.36	PRKAG2; protein kinase, AMP-activated, gamma 2 non-catalytic subunit; K07200 5'-AMP-activated protein kinase, regulatory gamma subunit (A)
evm.model.scaffold_1730.146	NA
evm.model.scaffold_1858.42	NA
evm.model.scaffold_1703.273.1	KDELR2; KDEL (Lys-Asp-Glu-Leu) endoplasmic reticulum protein retention receptor 2; K10949 ER lumen protein retaining receptor (A)
evm.model.scaffold_131653.1.1	GADD45B; growth arrest and DNA-damage-inducible, beta; K04402 growth arrest and DNA-damage-inducible protein (A)
evm.model.scaffold_2432.47	ST8SIA3, SIAT8C; ST8 alpha-N-acetyl-neuraminide alpha-2,8-sialyltransferase 3 (EC:2.4.99.-); K06613 alpha-N-acetyl-neuraminate alpha-2,8-sialyltransferase (sialyltransferase 8C) [EC:2.4.99.-] (A)
evm.model.scaffold_1852.157	RNF114; ring finger protein 114; K15697 RING finger protein 114 [EC:2.3.2.27] (A)
evm.model.scaffold_1867.76	EFNB2; ephrin-B2; K05463 ephrin-B (A)
evm.model.scaffold_1873.38	WD repeat-containing protein 5; K14963 COMPASS component SWD3 (A)
evm.model.scaffold_1840.62	ALG12; ALG12, alpha-1,6-mannosyltransferase; K03847 alpha-1,6-mannosyltransferase [EC:2.4.1.260] (A)
evm.model.scaffold_2045.185	NA
evm.model.scaffold_1762.140	SLC46A1; solute carrier family 46 (folate transporter), member 1; K14613 MFS transporter, PCFT/HCP family, solute carrier family 46 (folate transporter), member 1/3 (A)
evm.model.scaffold_1671.41	PSTPIP1; proline-serine-threonine phosphatase interacting protein 1; K12804 proline-serine-threonine phosphatase interacting protein 1 (A)
evm.model.scaffold_1583.155	NA
evm.model.scaffold_1584.107	ZFPM2; zinc finger protein, FOG family member 2; K17442 zinc finger protein ZFPM2 (A)
evm.model.scaffold_127102.1	CYP4F22; cytochrome P450, family 4, subfamily F, polypeptide 22; K00490 cytochrome P450, family 4, subfamily F [EC:1.14.14.1] (A)
evm.model.scaffold_1582.71	APIP; APAF1 interacting protein (EC:4.2.1.109); K08964 methylthioribulose-1-phosphate dehydratase [EC:4.2.1.109] (A)
evm.model.scaffold_131953.1	dysf; dysferlin; K18261 dysferlin (A)
evm.model.scaffold_1726.227	FBLN7; fibulin 7; K17342 fibulin 7 (A)
evm.model.scaffold_1845.8	ABCG5; ATP-binding cassette, sub-family G (WHITE), member 5; K05683 ATP-binding cassette, subfamily G (WHITE), member 5 (sterolin 1) (A)
evm.model.scaffold_2191.60	SPPL3; signal peptide peptidase like 3; K09598 signal peptide peptidase-like 3 [EC:3.4.23.-] (A)
evm.model.scaffold_1580.100	SFRP2; secreted frizzled-related protein 2; K02176 secreted frizzled-related protein 2 (A)
evm.model.scaffold_2028.24	GOLPH3L; golgi phosphoprotein 3-like; K15620 golgi phosphoprotein 3 (A)
evm.model.scaffold_2194.28	NA
evm.model.scaffold_2071.16	laminin subunit beta-2-like; K06243 laminin, beta 2 (A)
evm.model.scaffold_2396.154	CHST2; carbohydrate (N-acetylglucosamine-6-O) sulfotransferase 2; K04745 carbohydrate 6-sulfotransferase 2 [EC:2.8.2.-] (A)
evm.model.scaffold_1762.188.1	hypothetical protein; K11837 ubiquitin carboxyl-terminal hydrolase 6/32 [EC:3.4.19.12] (A)
evm.model.scaffold_1582.131	PNPLA2, ATGL; patatin-like phospholipase domain containing 2 (EC:3.1.1.3); K16816 patatin-like phospholipase domain-containing protein 2 [EC:3.1.1.3] (A)
evm.model.scaffold_1405.5	WARS2; tryptophanyl tRNA synthetase 2, mitochondrial; K01867 tryptophanyl-tRNA synthetase [EC:6.1.1.2] (A)
evm.model.scaffold_1490.80	IGF2, IGF-II; insulin-like growth factor 2; K13769 insulin-like growth factor 2 (A)
evm.model.scaffold_1945.60	ZC3H12D; zinc finger CCCH-type containing 12D; K18668 ribonuclease ZC3H12 [EC:3.1.-.-] (A)
evm.model.scaffold_2250.239	EIF3J; eukaryotic translation initiation factor 3, subunit J; K03245 translation initiation factor 3 subunit J (A)
evm.model.scaffold_2250.199	SMAD6; SMAD family member 6; K04677 mothers against decapentaplegic homolog 6 (A)
evm.model.scaffold_1762.157	SERPINF1; serpin peptidase inhibitor, clade F (alpha-2 antiplasmin, pigment epithelium derived factor), member 1; K19614 pigment epithelium-derived factor (A)
evm.model.scaffold_1405.135	NA
evm.model.scaffold_1730.137	TMPRSS3; transmembrane protease, serine 3; K09634 transmembrane protease serine 3 [EC:3.4.21.-] (A)
evm.model.scaffold_2053.48	SENP2; SUMO1/sentrin/SMT3 specific peptidase 2; K03345 sentrin-specific protease 2 (axin associating molecule) [EC:3.4.22.68] (A)
evm.model.scaffold_2008.61.1	NA
evm.model.scaffold_1726.29.1	NA
evm.model.scaffold_1754.179.2	VAC14; Vac14 homolog (S. cerevisiae); K15305 vacuole morphology and inheritance protein 14 (A)
evm.model.scaffold_1852.313	TNFRSF6B; tumor necrosis factor receptor superfamily, member 6b, decoy; K05143 tumor necrosis factor receptor superfamily member 6B (A)
evm.model.scaffold_1949.189	SRSF protein kinase 3-like; K08832 serine/threonine-protein kinase SRPK3 [EC:2.7.11.1] (A)
evm.model.scaffold_2137.2	AKAP14; A kinase (PRKA) anchor protein 14; K16530 A-kinase anchor protein 14 (A)
evm.model.scaffold_1671.82	ANXA2; annexin A2; K17092 annexin A2 (A)
evm.model.scaffold_1758.259	TBCCD1; TBCC domain containing 1; K16810 TBCC domain-containing protein 1 (A)
evm.model.scaffold_1660.373	NA
evm.model.scaffold_1726.193	translin-associated factor X-interacting protein 1-like; K00547 homocysteine S-methyltransferase [EC:2.1.1.10] (A)
evm.model.scaffold_1840.28	POT1; protection of telomeres 1; K11109 protection of telomeres protein 1 (A)
evm.model.scaffold_1646.142	kif1; kinesin-3; K10392 kinesin family member 1 (A)
evm.model.scaffold_1671.121	LIPC; lipase, hepatic; K01046 triacylglycerol lipase [EC:3.1.1.3] (A)
evm.model.scaffold_2297.54	MLX; MLX, MAX dimerization protein; K09113 MAX-like protein X (A)
evm.model.scaffold_2045.61	SLC25A26; solute carrier family 25 (S-adenosylmethionine carrier), member 26; K15111 solute carrier family 25 (mitochondrial S-adenosylmethionine transporter), member 26 (A)
evm.model.scaffold_1703.283.3	PMS2; PMS2 postmeiotic segregation increased 2 (S. cerevisiae); K10858 DNA mismatch repair protein PMS2 (A)
evm.model.scaffold_1642.48	MRPS35, null; mitochondrial ribosomal protein S35; K17413 small subunit ribosomal protein S35 (A)
evm.model.scaffold_1725.99	NA
evm.model.scaffold_1405.36	GPR156; G protein-coupled receptor 156; K04617 gamma-aminobutyric acid type B receptor-like (A)
evm.model.scaffold_1583.372.1	DECR1; 2,4-dienoyl CoA reductase 1, mitochondrial; K13236 2,4-dienoyl-CoA reductase, mitochondrial [EC:1.3.1.34] (A)
evm.model.scaffold_1490.351.5	evl; Enah/Vasp-like; K05746 enabled (A)
evm.model.scaffold_1581.86	OTULIN; OTU deubiquitinase with linear linkage specificity; K18343 ubiquitin thioesterase otulin [EC:3.4.19.12] (A)
evm.model.scaffold_132326.1_evm.model.scaffold_132326.2	pro-neuregulin-1, membrane-bound isoform-like; K05455 neuregulin 1 (A)
evm.model.scaffold_132327.13	AP3S1; adaptor-related protein complex 3, sigma 1 subunit; K12399 AP-3 complex subunit sigma (A)
evm.model.scaffold_1756.122	THOC2; THO complex 2; K12879 THO complex subunit 2 (A)
evm.model.scaffold_1582.220	SRP14; signal recognition particle 14kDa (homologous Alu RNA binding protein); K03104 signal recognition particle subunit SRP14 (A)
evm.model.scaffold_1752.129	NA
evm.model.scaffold_2137.147	NA
evm.model.scaffold_1726.102	TK2; thymidine kinase 2, mitochondrial; K00857 thymidine kinase [EC:2.7.1.21] (A)
evm.model.scaffold_1647.35	cold-inducible RNA-binding protein B-like; K13195 cold-inducible RNA-binding protein (A)
evm.model.scaffold_1732.162	uncharacterized LOC100210231; K04659 thrombospondin 2/3/4/5 (A)
evm.model.scaffold_1867.53_evm.model.scaffold_1867.56	PCCA; propionyl CoA carboxylase, alpha polypeptide; K01965 propionyl-CoA carboxylase alpha chain [EC:6.4.1.3] (A)
evm.model.scaffold_1729.77	PLA2G10; phospholipase A2, group X; K01047 secretory phospholipase A2 [EC:3.1.1.4] (A)
evm.model.scaffold_2229.42	PAAF1, WDR71; proteasomal ATPase-associated factor 1; K11887 proteasomal ATPase-associated factor 1 (A)
evm.model.scaffold_132328.20	GLDC; glycine dehydrogenase (decarboxylating) (EC:1.4.4.2); K00281 glycine dehydrogenase [EC:1.4.4.2] (A)
evm.model.scaffold_1490.162	ABCD4; ATP-binding cassette, sub-family D (ALD), member 4; K05678 ATP-binding cassette, subfamily D (ALD), member 4 (A)
evm.model.scaffold_1582.168	NUBPL; nucleotide binding protein-like; K03593 ATP-binding protein involved in chromosome partitioning (A)
evm.model.scaffold_1725.56	NA
evm.model.scaffold_1842.52	GD24107 gene product from transcript GD24107-RA; K10421 CAP-Gly domain-containing linker protein 1 (A)
evm.model.scaffold_1755.11	NA
evm.model.scaffold_1852.10	breast cancer anti-estrogen resistance protein 1-like; K05726 breast cancer anti-estrogen resistance 1 (A)
evm.model.scaffold_2009.20.1	DNALI1; dynein, axonemal, light intermediate chain 1; K10410 dynein light intermediate chain, axonemal (A)
evm.model.scaffold_1490.376	MOK; MOK protein kinase; K08830 renal tumor antigen [EC:2.7.11.22] (A)
evm.model.scaffold_1732.169	MXD4; MAX dimerization protein 4; K09114 MAX dimerization protein (A)
evm.model.scaffold_1852.79	NA
evm.model.scaffold_1490.94.1	mobA; Mps1 binder-like protein; K06685 MOB kinase activator 1 (A)
evm.model.scaffold_1856.4	SOX4; SRY (sex determining region Y)-box 4; K09268 transcription factor SOX4/11/12 (SOX group C) (A)
evm.model.scaffold_1851.121	ZDHHC4; zinc finger, DHHC-type containing 4; K20003 palmitoyltransferase ZDHHC4 [EC:2.3.1.225] (A)
evm.model.scaffold_127452.1	butyrophilin subfamily 1 member A1-like; K06712 butyrophilin (A)
evm.model.scaffold_1660.348	vinculin; K05700 vinculin (A)
evm.model.scaffold_1729.63	hypothetical protein; K09228 KRAB domain-containing zinc finger protein (A)
evm.model.scaffold_132327.4	NA
evm.model.scaffold_2007.30	adaptin ear-binding coat-associated protein 2-like; K20069 adaptin ear-binding coat-associated protein 1/2 (A)
evm.model.scaffold_1648.147	cytokine receptor common subunit beta-like; K04738 cytokine receptor common subunit beta (A)
evm.model.scaffold_1490.564	SAV1; salvador family WW domain containing protein 1; K16686 scaffold protein salvador (A)
evm.model.scaffold_1585.125	NA
evm.model.scaffold_132349.78.2	TBCA; tubulin folding cofactor A; K17292 tubulin-specific chaperone A (A)
evm.model.scaffold_2297.33	RPL27; ribosomal protein L27; K02901 large subunit ribosomal protein L27e (A)
evm.model.scaffold_1865.6	EXOSC2; exosome component 2; K03679 exosome complex component RRP4 (A)
evm.model.scaffold_131603.1.5	PRIM1; primase, DNA, polypeptide 1 (49kDa); K02684 DNA primase small subunit [EC:2.7.7.-] (A)
evm.model.scaffold_1490.548	NA
evm.model.scaffold_2010.187	BTBD10; BTB (POZ) domain containing 10; K10482 BTB/POZ domain-containing protein 10 (A)
evm.model.scaffold_1854.6	NA
evm.model.scaffold_2476.17	NA
evm.model.scaffold_2277.133	LDLRAP1; low density lipoprotein receptor adaptor protein 1; K12474 low density lipoprotein receptor adapter protein 1 (A)
evm.model.scaffold_1703.308	NA
evm.model.scaffold_1871.57	NA
evm.model.scaffold_1855.12	NA
evm.model.scaffold_1714.168	CHRNA1; cholinergic receptor, nicotinic, alpha 1 (muscle); K04803 nicotinic acetylcholine receptor alpha-1 (A)
evm.model.scaffold_1866.35	DUF382-domain-containing protein; K12829 splicing factor 3B subunit 2 (A)
evm.model.scaffold_2229.43	DNAJB13; DnaJ (Hsp40) homolog, subfamily B, member 13; K09519 DnaJ homolog subfamily B member 13 (A)
evm.model.scaffold_2401.54	NA
evm.model.scaffold_1841.188	txndc12; thioredoxin domain containing 12 (endoplasmic reticulum); K05360 protein-disulfide reductase (glutathione) [EC:1.8.4.2] (A)
evm.model.scaffold_132288.19	APTX, FHA-HIT; aprataxin; K10863 aprataxin [EC:3.-.-.-] (A)
evm.model.scaffold_1647.37	HSPE1; heat shock 10kDa protein 1; K04078 chaperonin GroES (A)
evm.model.scaffold_1726.59	CMC2; C-x(9)-C motif containing 2; K18172 COX assembly mitochondrial protein 2 (A)
evm.model.scaffold_1660.421	NA
evm.model.scaffold_1586.178	IGFALS; insulin-like growth factor binding protein, acid labile subunit; K17256 insulin-like growth factor-binding protein complex acid labile subunit (A)
evm.model.scaffold_132346.44	ARL15; ADP-ribosylation factor-like 15; K17201 ADP-ribosylation factor-like protein 15 (A)
evm.model.scaffold_1857.19	DDX31; DEAD (Asp-Glu-Ala-Asp) box polypeptide 31; K14806 ATP-dependent RNA helicase DDX31/DBP7 [EC:3.6.4.13] (A)
evm.model.scaffold_1584.56	NA
evm.model.scaffold_1841.151	NA
evm.model.scaffold_1852.211	ANK2; ankyrin 2, neuronal; K10380 ankyrin (A)
evm.model.scaffold_1583.162.1	MAPRE2; microtubule-associated protein, RP/EB family, member 2; K10436 microtubule-associated protein, RP/EB family (A)
evm.model.scaffold_1762.262	sugar transporter; K09008 NADH dehydrogenase [ubiquinone] 1 alpha subcomplex assembly factor 3 (A)
evm.model.scaffold_2396.132	fibropellin-1-like; K02599 Notch (A)
evm.model.scaffold_1580.107	FGB; fibrinogen beta chain; K03904 fibrinogen beta chain (A)
evm.model.scaffold_2109.4	SYCN; syncollin; K19935 syncollin (A)
evm.model.scaffold_2228.44	ENPP5; ectonucleotide pyrophosphatase/phosphodiesterase 5 (putative); K18398 ectonucleotide pyrophosphatase/phosphodiesterase family member 5 [EC:3.1.-.-] (A)
evm.model.scaffold_1762.207	PEX12; peroxisomal biogenesis factor 12; K13345 peroxin-12 (A)
evm.model.scaffold_1703.56	tRNA-specific adenosine deaminase 2; K15441 tRNA-specific adenosine deaminase 2 [EC:3.5.4.-] (A)
evm.model.scaffold_1752.90	peptidyl-alpha-hydroxyglycine alpha-amidating lyase 1; K18200 peptidylamidoglycolate lyase [EC:4.3.2.5] (A)
evm.model.scaffold_1659.209	TCF7; transcription factor 7 (T-cell specific, HMG-box); K02620 transcription factor 7 (A)
evm.model.scaffold_1714.181	HOXD9; homeobox D9; K09294 homeobox protein HoxA/B/C/D9 (A)
evm.model.scaffold_1731.18	TRMT13; tRNA methyltransferase 13 homolog (S. cerevisiae); K15446 tRNA:m4X modification enzyme [EC:2.1.1.225] (A)
evm.model.scaffold_1873.47	NA
evm.model.scaffold_1852.333	PSMF1; proteasome inhibitor subunit 1; K06700 proteasome inhibitor subunit 1 (PI31) (A)
evm.model.scaffold_1725.11	glyoxylate reductase/hydroxypyruvate reductase-like; K00049 glyoxylate/hydroxypyruvate reductase [EC:1.1.1.79 1.1.1.81] (A)
evm.model.scaffold_132076.3	PHAX, RNUXA; phosphorylated adaptor for RNA export; K14291 phosphorylated adapter RNA export protein (A)
evm.model.scaffold_1755.235	ACOT7; acyl-CoA thioesterase 7; K17360 acyl-coenzyme A thioesterase 7 [EC:3.1.2.2] (A)
evm.model.scaffold_2146.17	MTPAP; mitochondrial poly(A) polymerase; K18060 poly(A) RNA polymerase, mitochondrial [EC:2.7.7.19] (A)
evm.model.scaffold_1703.12	TNF-a; lipopolysaccharide-induced tumor necrosis factor-alpha factor homolog; K19363 lipopolysaccharide-induced tumor necrosis factor-alpha factor (A)
evm.model.scaffold_1406.597	LHX8; LIM homeobox 8; K09375 LIM homeobox protein 6/8 (A)
evm.model.scaffold_1754.144	hypothetical protein; K01870 isoleucyl-tRNA synthetase [EC:6.1.1.5] (A)
evm.model.scaffold_1580.58	hypothetical protein; K09228 KRAB domain-containing zinc finger protein (A)
evm.model.scaffold_1584.53	LAPTM4B; lysosomal protein transmembrane 4 beta; K12387 lysosomal-associated transmembrane protein (A)
evm.model.scaffold_1759.35	PRKAG2; protein kinase, AMP-activated, gamma 2 non-catalytic subunit; K07200 5'-AMP-activated protein kinase, regulatory gamma subunit (A)
evm.model.scaffold_2072.6	NA
evm.model.scaffold_2245.42	MBD3; methyl-CpG binding domain protein 3; K11591 methyl-CpG-binding domain protein 3 (A)
evm.model.scaffold_1854.70	FN3KRP; fructosamine 3 kinase related protein; K15523 protein-ribulosamine 3-kinase [EC:2.7.1.172] (A)
evm.model.scaffold_1755.91	UBE4B; ubiquitination factor E4B; K10597 ubiquitin conjugation factor E4 B [EC:2.3.2.27] (A)
evm.model.scaffold_2396.168	ZIC4; Zic family member 4; K09225 zinc finger protein ZIC 4 (A)
evm.model.scaffold_1762.312	CLDN3, claudin-3; claudin 3; K06087 claudin (A)
evm.model.scaffold_1864.198	NRG3; neuregulin 3; K05457 neuregulin 3 (A)
evm.model.scaffold_2331.1	microtubule-associated protein futsch-like; K11657 remodeling and spacing factor 1 (A)
evm.model.scaffold_1728.35	NA
evm.model.scaffold_1732.352	NA
evm.model.scaffold_2369.43	DUF382-domain-containing protein; K12829 splicing factor 3B subunit 2 (A)
evm.model.scaffold_1731.57	putative NADH oxidoreductase, F subunit; K03942 NADH dehydrogenase (ubiquinone) flavoprotein 1 [EC:1.6.5.3 1.6.99.3] (A)
evm.model.scaffold_2137.1	ZKSCAN4; uncharacterized LOC105603790; K09229 KRAB and SCAN domains-containing zinc finger protein (A)
evm.model.scaffold_1889.25	PIN4; peptidylprolyl cis/trans isomerase, NIMA-interacting 4; K09579 peptidyl-prolyl cis-trans isomerase NIMA-interacting 4 [EC:5.2.1.8] (A)
evm.model.scaffold_1888.43	PATL2; protein associated with topoisomerase II homolog 2 (yeast); K12617 DNA topoisomerase 2-associated protein PAT1 (A)
evm.model.scaffold_2197.13.2	NKIRAS2; NFKB inhibitor interacting Ras-like 2; K17197 NF-kappa-B inhibitor-interacting Ras-like protein (A)
evm.model.scaffold_1861.79	YARS; tyrosyl-tRNA synthetase; K01866 tyrosyl-tRNA synthetase [EC:6.1.1.1] (A)
evm.model.scaffold_1406.575	hypothetical protein; K13098 RNA-binding protein FUS (A)
evm.model.scaffold_1490.245	CEP128; centrosomal protein 128kDa; K16460 centrosomal protein CEP128 (A)
evm.model.scaffold_2089.18	LARP4; La ribonucleoprotein domain family, member 4; K18763 la-related protein 4 (A)
evm.model.scaffold_1837.22	GDNF; glial cell derived neurotrophic factor; K05452 glial cell derived neurotrophic factor (A)
evm.model.scaffold_1648.205	KIAA1033; K18465 WASH complex subunit 7 (A)
evm.model.scaffold_1758.229	hypothetical protein; K11294 nucleolin (A)
evm.model.scaffold_2228.71	MRPL19; mitochondrial ribosomal protein L19; K02884 large subunit ribosomal protein L19 (A)
evm.model.scaffold_1762.8	serine 3-dehydrogenase; K15890 NADP+-dependent farnesol dehydrogenase [EC:1.1.1.216] (A)
evm.model.scaffold_2292.36	MYD88; myeloid differentiation primary response 88; K04729 myeloid differentiation primary response protein MyD88 (A)
evm.model.scaffold_1644.28.1	ADGRG6, GPR126; adhesion G protein-coupled receptor G6; K08463 G protein-coupled receptor 126 (A)
evm.model.scaffold_2396.171	CPB1; carboxypeptidase B; K01291 carboxypeptidase B [EC:3.4.17.2] (A)
evm.model.scaffold_2089.43.1	DDX23; DEAD (Asp-Glu-Ala-Asp) box polypeptide 23; K12858 ATP-dependent RNA helicase DDX23/PRP28 [EC:3.6.4.13] (A)
evm.model.scaffold_1405.113	SLC19A2; solute carrier family 19 (thiamine transporter), member 2; K14610 solute carrier family 19 (thiamine transporter), member 2/3 (A)
evm.model.scaffold_1584.13	uncharacterized LOC100123748; K15421 secretion-regulating guanine nucleotide exchange factor (A)
evm.model.scaffold_1985.46	hypothetical protein; K08770 ubiquitin C (A)
evm.model.scaffold_1490.302	putative E3 ubiquitin-protein ligase UBR7; K11979 E3 ubiquitin-protein ligase UBR7 [EC:2.3.2.27] (A)
evm.model.scaffold_1869.273.1	fasciculation and elongation protein zeta-2-like; K16502 cadherin-related family member 2 (A)
evm.model.scaffold_1851.100.1	NDUFB10; NADH dehydrogenase (ubiquinone) 1 beta subcomplex, 10, 22kDa; K03966 NADH dehydrogenase (ubiquinone) 1 beta subcomplex subunit 10 (A)
evm.model.scaffold_1841.33	kpna2, hm:zeh0389, hm:zeh0389r, zgc:113902, zgc:86945; karyopherin alpha 2 (RAG cohort 1, importin alpha 1); K15043 importin subunit alpha-2 (A)
evm.model.scaffold_1583.277	hypothetical protein; K15318 hydrolase (A)
evm.model.scaffold_2376.20	s100a10, 42c, anx2l, anx2lg, cal1l, calpactin, clp11, gp11, p11; S100 calcium binding protein A10; K17274 calpactin-1 light chain (A)
evm.model.scaffold_2130.77.1	SNRPB2; small nuclear ribonucleoprotein polypeptide B; K11094 U2 small nuclear ribonucleoprotein B'' (A)
evm.model.scaffold_132288.7	TDRD7; tudor domain containing 7; K18405 tudor domain-containing protein 1/4/6/7 (A)
evm.model.scaffold_1852.299	SOX18; SRY (sex determining region Y)-box 18; K09270 transcription factor SOX7/8/10/18 (SOX group E/F) (A)
evm.model.scaffold_1406.514	NA
evm.model.scaffold_1851.137	DCTN5; dynactin 5 (p25); K10427 dynactin 5 (A)
evm.model.scaffold_1762.355	fcn1, fcnm, ficolin; ficolin (collagen/fibrinogen domain containing) 1; K10104 ficolin (A)
evm.model.scaffold_1758.250	TCHP; trichoplein, keratin filament binding; K16811 trichoplein keratin filament-binding protein (A)
evm.model.scaffold_1864.148_evm.model.scaffold_1864.149	NA
evm.model.scaffold_1583.286	NA
evm.model.scaffold_1865.41	Tbc1d5, 1600014N05Rik; TBC1 domain family, member 5; K18469 TBC1 domain family member 5 (A)
evm.model.scaffold_2200.20	ALYREF; Aly/REF export factor; K12881 THO complex subunit 4 (A)
evm.model.scaffold_1703.290	BHLHA15, BHLHB8; basic helix-loop-helix family, member a15; K08040 class B basic helix-loop-helix protein 8 (A)
evm.model.scaffold_1714.283	PCNT; pericentrin; K16481 pericentrin (A)
evm.model.scaffold_2369.72	NA
evm.model.scaffold_1642.14	ATXN10; ataxin 10; K19323 ataxin-10 (A)
evm.model.scaffold_1759.60_evm.model.scaffold_1759.61	NA
evm.model.scaffold_1733.4	ASZ1, GASZ; ankyrin repeat, SAM and basic leucine zipper domain containing 1; K18410 ankyrin repeat, SAM and basic leucine zipper domain-containing protein 1 (A)
evm.model.scaffold_1703.72	syntaxin-binding protein 4-like; K15302 syntaxin-binding protein 4 (A)
evm.model.scaffold_2045.7.1	USP19; ubiquitin specific peptidase 19; K11847 ubiquitin carboxyl-terminal hydrolase 19 [EC:3.4.19.12] (A)
evm.model.scaffold_1645.115	UfSP2 peptidase (C78 family); K01376 UFM1-specific protease 2 [EC:3.4.22.-] (A)
evm.model.scaffold_1714.309	TRAF3IP1; TNF receptor-associated factor 3 interacting protein 1; K19680 TRAF3-interacting protein 1 (A)
evm.model.scaffold_131689.1	PRPF4; pre-mRNA processing factor 4; K12662 U4/U6 small nuclear ribonucleoprotein PRP4 (A)
evm.model.scaffold_2045.101	RYBP; RING1 and YY1 binding protein; K11469 RING1 and YY1-binding protein (A)
evm.model.scaffold_2396.164	NA
evm.model.scaffold_1733.246	suppressor of cytokine signaling 1-like; K04694 suppressor of cytokine signaling 1 (A)
evm.model.scaffold_2250.222	KIF23; kinesin family member 23; K17387 kinesin family member 23 (A)
evm.model.scaffold_1714.277	NA
evm.model.scaffold_1643.124	CEP57; centrosomal protein 57kDa; K16762 centrosomal protein CEP57 (A)
evm.model.scaffold_2228.47.1	24-hydroxycholesterol 7-alpha-hydroxylase; K07439 24-hydroxycholesterol 7alpha-hydroxylase [EC:1.14.14.26] (A)
evm.model.scaffold_2292.10	ADCYAP1R1; adenylate cyclase activating polypeptide 1 (pituitary) receptor type I; K04587 pituitary adenylate cyclase-activating polypeptide type I receptor (A)
evm.model.scaffold_1841.299	NA
evm.model.scaffold_1938.6	ZNF729; oocyte zinc finger protein XlCOF6.1; K09228 KRAB domain-containing zinc finger protein (A)
evm.model.scaffold_1726.243	SLC38A7; solute carrier family 38, member 7; K14994 solute carrier family 38 (sodium-coupled neutral amino acid transporter), member 7/8 (A)
evm.model.scaffold_1714.258	CREB1; cAMP responsive element binding protein 1; K05870 cyclic AMP-responsive element-binding protein 1 (A)
evm.model.scaffold_1871.80	NA
evm.model.scaffold_1732.235	SLC2A9; solute carrier family 2 (facilitated glucose transporter), member 9; K08146 MFS transporter, SP family, solute carrier family 2 (facilitated glucose transporter), member 9 (A)
evm.model.scaffold_1841.230	NPY; neuropeptide Y; K05232 neuropeptide Y (A)
evm.model.scaffold_1405.53.1	putative tetratricopeptide protein; K16531 Bardet-Biedl syndrome 4 protein (A)
evm.model.scaffold_1405.149	SENP7; SUMO1/sentrin specific peptidase 7; K08596 sentrin-specific protease 7 [EC:3.4.22.68] (A)
evm.model.scaffold_1648.68.1	NA
evm.model.scaffold_2276.5	NA
evm.model.scaffold_1762.193	MRPS17; mitochondrial ribosomal protein S17; K02961 small subunit ribosomal protein S17 (A)
evm.model.scaffold_1845.162	NA
evm.model.scaffold_1754.157.1	BBS2; Bardet-Biedl syndrome 2; K16747 Bardet-Biedl syndrome 2 protein (A)
evm.model.scaffold_1580.124	CTSO; cathepsin O; K01374 cathepsin O [EC:3.4.22.42] (A)
evm.model.scaffold_2401.28	NA
evm.model.scaffold_1726.179	CETP; cholesteryl ester transfer protein, plasma; K16835 cholesteryl ester transfer protein (A)
evm.model.scaffold_1659.297	REEP2; receptor accessory protein 2; K17338 receptor expression-enhancing protein 1/2/3/4 (A)
evm.model.scaffold_1585.2	IMPG1; interphotoreceptor matrix proteoglycan 1; K19016 interphotoreceptor matrix proteoglycan 1 (A)
evm.model.scaffold_1583.134	carbohydrate sulfotransferase 8-like; K09672 carbohydrate 4-sulfotransferase 8 [EC:2.8.2.-] (A)
evm.model.scaffold_1765.7.1	SAMM50; SAMM50 sorting and assembly machinery component; K07277 outer membrane protein insertion porin family (A)
evm.model.scaffold_2007.42	SLC25A34; solute carrier family 25, member 34; K15117 solute carrier family 25, member 34/35 (A)
evm.model.scaffold_1764.59	NA
evm.model.scaffold_2317.3	hypothetical protein; K02599 Notch (A)
evm.model.scaffold_1726.152	ADGRG5; adhesion G protein-coupled receptor G5; K08459 G protein-coupled receptor 114 (A)
evm.model.scaffold_1644.163	FABP7; fatty acid binding protein 7, brain; K08756 fatty acid-binding protein 7, brain (A)
evm.model.scaffold_1985.64	BNIP1; BCL2/adenovirus E1B 19kDa interacting protein 1; K08497 protein transport protein SEC20 (A)
evm.model.scaffold_2351.9	NA
evm.model.scaffold_2191.98	ncam1b, ncam3, zPCAM; neural cell adhesion molecule 1b; K06491 neural cell adhesion molecule (A)
evm.model.scaffold_1762.68	RNMTL1; RNA methyltransferase like 1; K20095 16S rRNA (guanosine(1370)-2'-O)-methyltransferase [EC:2.1.1.-] (A)
evm.model.scaffold_1845.140.1	ANGEL2; angel homolog 2 (Drosophila); K18729 protein angel (A)
evm.model.scaffold_1582.1	ACP2; acid phosphatase 2, lysosomal (EC:3.1.3.2); K14410 lysosomal acid phosphatase [EC:3.1.3.2] (A)
evm.model.scaffold_1841.34	BMI1; polycomb complex protein BMI-1; K11459 polycomb group RING finger protein 4 (A)
evm.model.scaffold_1643.30	ZDHHC20; zinc finger, DHHC-type containing 20; K20028 palmitoyltransferase ZDHHC2/15/20 [EC:2.3.1.225] (A)
evm.model.scaffold_1762.354	ficolin-1-like; K10104 ficolin (A)
evm.model.scaffold_2010.71	DNAJC24; DnaJ (Hsp40) homolog, subfamily C, member 24; K17867 diphthamide biosynthesis protein 4 (A)
evm.model.scaffold_1406.592	NA
evm.model.scaffold_2369.86	NPM1, NO38; nucleophosmin (nucleolar phosphoprotein B23, numatrin); K11276 nucleophosmin 1 (A)
evm.model.scaffold_1755.110	GPR157; G protein-coupled receptor 157; K08467 G protein-coupled receptor 157 (A)
evm.model.scaffold_1854.200	peroxisomal NADH pyrophosphatase NUDT12-like; K03426 NAD+ diphosphatase [EC:3.6.1.22] (A)
evm.model.scaffold_1644.177.1	NA
evm.model.scaffold_1660.215	TRIM8; tripartite motif containing 8; K12001 tripartite motif-containing protein 8 [EC:2.3.2.27] (A)
evm.model.scaffold_1659.50	Down syndrome cell adhesion molecule-like; K06767 Down syndrome cell adhesion molecule (A)
evm.model.scaffold_1854.159	MRPS7; mitochondrial ribosomal protein S7; K02992 small subunit ribosomal protein S7 (A)
evm.model.scaffold_1490.558	thioredoxin-related transmembrane protein 1-like; K16458 centrosomal protein CEP104 (A)
evm.model.scaffold_1868.162	CRTC1; CREB regulated transcription coactivator 1; K15309 CREB-regulated transcription coactivator 1 (A)
evm.model.scaffold_1949.32	NA
evm.model.scaffold_1873.66	TBX19; T-box 19; K10184 T-box protein 19 (A)
evm.model.scaffold_2277.23	PSMB2; proteasome (prosome, macropain) subunit, beta type, 2; K02734 20S proteasome subunit beta 4 [EC:3.4.25.1] (A)
evm.model.scaffold_132345.23	FANCC; Fanconi anemia, complementation group C; K10890 fanconi anemia group C protein (A)
evm.model.scaffold_1852.99	TOMM34; translocase of outer mitochondrial membrane 34; K17766 mitochondrial import receptor subunit TOM34 (A)
evm.model.scaffold_1981.10	BIN3; bridging integrator 3; K20120 bridging integrator 3 (A)
evm.model.scaffold_128585.1	CAPG; capping protein (actin filament), gelsolin-like; K10368 capping protein (actin filament), gelsolin-like (A)
evm.model.scaffold_1703.97	VRK3; vaccinia related kinase 3; K08816 vaccinia related kinase [EC:2.7.11.1] (A)
evm.model.scaffold_1976.21	MAPK8IP2; mitogen-activated protein kinase 8 interacting protein 2; K04435 mitogen-activated protein kinase 8 interacting protein 2 (A)
evm.model.scaffold_2229.47	cell polarity protein; leucine-rich repeat protein; scribble complex protein; K16175 protein scribble (A)
evm.model.scaffold_1864.282	NA
evm.model.scaffold_1752.89	MACF1; microtubule-actin cross-linking factor 1, isoforms 1/2/3/5; K19827 microtuble-actin crosslinking factor 1 (A)
evm.model.scaffold_2191.33.1	UPB1; ureidopropionase, beta; K01431 beta-ureidopropionase [EC:3.5.1.6] (A)
evm.model.scaffold_1865.18	PTRH1; peptidyl-tRNA hydrolase 1 homolog (S. cerevisiae); K01056 peptidyl-tRNA hydrolase, PTH1 family [EC:3.1.1.29] (A)
evm.model.scaffold_1869.111	nav2; neuron navigator 2; K19483 neuron navigator 2 [EC:3.6.4.12] (A)
evm.model.scaffold_1586.29	NDUFAF4, C6orf66, HRPAP20, HSPC125, My013, bA22L21.1; NADH dehydrogenase (ubiquinone) complex I, assembly factor 4; K18161 NADH dehydrogenase [ubiquinone] 1 alpha subcomplex assembly factor 4 (A)
evm.model.scaffold_2277.92	BMP8A; bone morphogenetic protein 8A; K16622 bone morphogenetic protein 8 (A)
evm.model.scaffold_1406.246	uricase-like; K00365 urate oxidase [EC:1.7.3.3] (A)
evm.model.scaffold_1490.142	FOXA1; forkhead box A1; K09387 forkhead box protein A1, hepatocyte nuclear factor 3-alpha (A)
evm.model.scaffold_1626.93	NA
evm.model.scaffold_1764.92	FEV; FEV (ETS oncogene family); K09437 ETS oncogene family protein FEV (A)
evm.model.scaffold_1732.346	UBE2K, E2-25K, HIP2, HYPG, LIG; ubiquitin-conjugating enzyme E2K (EC:6.3.2.19); K04649 ubiquitin-conjugating enzyme (huntingtin interacting protein 2) [EC:2.3.2.23] (A)
evm.model.scaffold_1733.11	CAV2; caveolin 2; K12958 caveolin 2 (A)
evm.model.scaffold_2406.9	nuclear factor 1 X-type; K09171 nuclear factor I/X (A)
evm.model.scaffold_1755.76	SRM; spermidine synthase; K00797 spermidine synthase [EC:2.5.1.16] (A)
evm.model.scaffold_2243.43	nascent polypeptide-associated complex subunit alpha; K03626 nascent polypeptide-associated complex subunit alpha (A)
evm.model.scaffold_1725.97	CNOT10; CCR4-NOT transcription complex, subunit 10; K12607 CCR4-NOT transcription complex subunit 10 (A)
evm.model.scaffold_1582.274	peptidyl-prolyl cis-trans isomerase FKBP4-like; K09571 FK506-binding protein 4/5 [EC:5.2.1.8] (A)
evm.model.scaffold_132346.32	PPAP2A; phosphatidic acid phosphatase type 2A; K01080 phosphatidate phosphatase [EC:3.1.3.4] (A)
evm.model.scaffold_2376.71	SYT11; synaptotagmin XI; K19911 synaptotagmin-11 (A)
evm.model.scaffold_2010.128.1	hypothetical protein; K05762 radixin (A)
evm.model.scaffold_1643.96	sialomucin core protein 24-like; K06546 CD164 antigen (A)
evm.model.scaffold_1582.330	JMJD7; jumonji domain containing 7; K19219 jumonji domain-containing protein 7 (A)
evm.model.scaffold_131962.1	NA
evm.model.scaffold_2198.1.1	PUS3; pseudouridylate synthase 3; K01855 tRNA pseudouridine38/39 synthase [EC:5.4.99.45] (A)
evm.model.scaffold_2130.32	thioredoxin-related transmembrane protein 1-like; K16458 centrosomal protein CEP104 (A)
evm.model.scaffold_2194.5	AFF1; AF4/FMR2 family, member 1; K15184 AF4/FMR2 family member 1 (A)
evm.model.scaffold_1908.10	SDHA, Fp; succinate dehydrogenase complex, subunit A, flavoprotein (Fp) (EC:1.3.5.1); K00234 succinate dehydrogenase (ubiquinone) flavoprotein subunit [EC:1.3.5.1] (A)
evm.model.scaffold_1648.161	RBFOX2; RNA binding protein, fox-1 homolog (C. elegans) 2; K14946 RNA binding protein fox-1 (A)
evm.model.scaffold_1406.517	KIDINS220; kinase D-interacting substrate, 220kDa; K12460 ankyrin repeat-rich membrane spanning protein (A)
evm.model.scaffold_1869.23	HYOU1; hypoxia up-regulated 1; K09486 hypoxia up-regulated 1 (A)
evm.model.scaffold_1490.190	emp24/gp25L/p24 family of membrane trafficking proteins (ISS); K03857 phosphatidylinositol glycan, class A [EC:2.4.1.198] (A)
evm.model.scaffold_1627.12	FBXO11; F-box protein 11; K10297 F-box protein 11 (A)
evm.model.scaffold_1758.151	NA
evm.model.scaffold_1648.117	histone H5; K11275 histone H1/5 (A)
evm.model.scaffold_1733.259	NA
evm.model.scaffold_1660.211.1	actr1a; ARP1 actin-related protein 1 homolog A, centractin alpha (yeast); K16575 centractin (A)
evm.model.scaffold_2277.21	NA
evm.model.scaffold_1949.27	probable galacturonosyltransferase 4; K13648 alpha-1,4-galacturonosyltransferase [EC:2.4.1.43] (A)
evm.model.scaffold_1871.35.1	SUZ12; SUZ12 polycomb repressive complex 2 subunit; K11463 polycomb protein SUZ12 (A)
evm.model.scaffold_1405.22	VTCN1; V-set domain containing T cell activation inhibitor 1; K06747 immune costimulatory protein B7-H4 (A)
evm.model.scaffold_1841.85	Calpain-A; calpain-B-like; K08585 calpain, invertebrate [EC:3.4.22.-] (A)
evm.model.scaffold_132299.2	ST8SIA1, SIAL-T2; ST8 alpha-N-acetyl-neuraminide alpha-2,8-sialyltransferase 1 (EC:2.4.99.8); K03371 alpha-N-acetyl-neuraminate alpha-2,8-sialyltransferase (sialyltransferase 8A) [EC:2.4.99.8] (A)
evm.model.scaffold_1970.35	NA
evm.model.scaffold_1758.150	NA
evm.model.scaffold_1754.78	NA
evm.model.scaffold_1731.28	lipid phosphate phosphatase-related protein type 5; K19581 lipid phosphate phosphatase-related protein type 1/2/5 (A)
evm.model.scaffold_1973.12	DGUOK; deoxyguanosine kinase; K00904 deoxyguanosine kinase [EC:2.7.1.113] (A)
evm.model.scaffold_1873.99.1	MRPL18; mitochondrial ribosomal protein L18; K02881 large subunit ribosomal protein L18 (A)
evm.model.scaffold_1714.20	DIRC2; disrupted in renal carcinoma 2; K15381 MFS transporter, FLVCR family, disrupted in renal carcinoma protein 2 (A)
evm.model.scaffold_1732.35	putative hsp70 family chaperone lhs1 protein; K09486 hypoxia up-regulated 1 (A)
evm.model.scaffold_2137.114	F8; coagulation factor VIII, procoagulant component; K03899 coagulation factor VIII (A)
evm.model.scaffold_1405.39	cytochrome c oxidase copper chaperone; K02260 cytochrome c oxidase assembly protein subunit 17 (A)
evm.model.scaffold_1860.90	lipocalin-like; K01830 prostaglandin-H2 D-isomerase [EC:5.3.99.2] (A)
evm.model.scaffold_2297.52	FAM134B; protein FAM134B; K14816 pre-60S factor REI1 (A)
evm.model.scaffold_2396.147	cubn; cubilin (intrinsic factor-cobalamin receptor); K14616 cubilin (A)
evm.model.scaffold_1732.434	PPAT; phosphoribosyl pyrophosphate amidotransferase; K00764 amidophosphoribosyltransferase [EC:2.4.2.14] (A)
evm.model.scaffold_1839.3	complement C4-like; K03989 complement component 4 (A)
evm.model.scaffold_1642.172	AGK; acylglycerol kinase; K09881 acylglycerol kinase [EC:2.7.1.94] (A)
evm.model.scaffold_132331.15	SNX30, SNX4; sorting nexin family member 30; K17921 sorting nexin-7/30 (A)
evm.model.scaffold_1861.8	CSTF2; cleavage stimulation factor, 3' pre-RNA, subunit 2, 64kDa; K14407 cleavage stimulation factor subunit 2 (A)
evm.model.scaffold_2371.26	lemd3; LEM domain containing 3; K19410 inner nuclear membrane protein Man1 (A)
evm.model.scaffold_1732.200	ACOX3; acyl-CoA oxidase 3, pristanoyl; K00232 acyl-CoA oxidase [EC:1.3.3.6] (A)
evm.model.scaffold_1755.41	NA
evm.model.scaffold_1726.25	hypothetical protein; K17275 plastin-1 (A)
evm.model.scaffold_132339.12	RAD17; RAD17 checkpoint clamp loader component; K06662 cell cycle checkpoint protein (A)
evm.model.scaffold_1405.145	ADGRG7, GPR128; adhesion G protein-coupled receptor G7; K08464 G protein-coupled receptor 128 (A)
evm.model.scaffold_1766.42.2	hypothetical protein; K19613 leucine-rich repeat protein SHOC2 (A)
evm.model.scaffold_129748.1	RPL38; ribosomal protein L38; K02923 large subunit ribosomal protein L38e (A)
evm.model.scaffold_1967.3	APLNR; apelin receptor; K04174 apelin receptor (A)
evm.model.scaffold_132288.10	NCBP1; nuclear cap binding protein subunit 1, 80kDa; K12882 nuclear cap-binding protein subunit 1 (A)
evm.model.scaffold_1869.241	BARX2, BARX2B; BARX homeobox 2; K09361 BarH-like homeobox (A)
evm.model.scaffold_2010.130	NA
evm.model.scaffold_1857.31	uncharacterized LOC102227156; K09142 uncharacterized protein (A)
evm.model.scaffold_1766.90	NA
evm.model.scaffold_1858.7	NA
evm.model.scaffold_1730.27	organic solute transporter subunit alpha; K14360 organic solute transporter subunit alpha (A)
evm.model.scaffold_2401.194	sbf1; SET binding factor 1; K18061 myotubularin-related protein 5/13 (A)
evm.model.scaffold_1921.31	CLNS1A; chloride channel, nucleotide-sensitive, 1A; K05019 chloride channel, nucleotide-sensitive, 1A (A)
evm.model.scaffold_1852.125	thyrotropin-releasing hormone receptor-like; K04282 thyrotropin-releasing hormone receptor (A)
evm.model.scaffold_1643.70	RAB39A; RAB39A, member RAS oncogene family; K07924 Ras-related protein Rab-39A (A)
evm.model.scaffold_2044.6	PABPN1L; poly(A) binding protein, nuclear 1-like (cytoplasmic); K14396 polyadenylate-binding protein 2 (A)
evm.model.scaffold_1648.215	HCFC2; host cell factor C2; K14966 host cell factor (A)
evm.model.scaffold_2054.6	NA
evm.model.scaffold_1759.50	PAXIP1; PAX interacting (with transcription-activation domain) protein 1; K14972 PAX-interacting protein 1 (A)
evm.model.scaffold_1646.14	cript-related; K19619 tyrosyl-DNA phosphodiesterase 2 [EC:3.1.4.-] (A)
evm.model.scaffold_1865.68	CDK9; cyclin-dependent kinase 9; K02211 cyclin-dependent kinase 9 [EC:2.7.11.22 2.7.11.23] (A)
evm.model.scaffold_1645.116	NA
evm.model.scaffold_1406.158	HLCS; holocarboxylase synthetase (biotin-(proprionyl-CoA-carboxylase (ATP-hydrolysing)) ligase); K01942 biotin--protein ligase [EC:6.3.4.9 6.3.4.10 6.3.4.11 6.3.4.15] (A)
evm.model.scaffold_1671.198	NA
evm.model.scaffold_1854.66	hypothetical protein; K00901 diacylglycerol kinase (ATP) [EC:2.7.1.107] (A)
evm.model.scaffold_1405.57	ARHGAP33; Rho GTPase activating protein 33; K17933 Rho GTPase-activating protein 33 (A)
evm.model.scaffold_1406.340	EIF2B3; eukaryotic translation initiation factor 2B, subunit 3 gamma, 58kDa; K03241 translation initiation factor eIF-2B subunit gamma (A)
evm.model.scaffold_1978.30	PHC3; polyhomeotic homolog 3 (Drosophila); K11458 polyhomeotic-like protein 3 (A)
evm.model.scaffold_1692.17.2	RDH14; retinol dehydrogenase 14 (all-trans/9-cis/11-cis); K11162 retinol dehydrogenase 14 [EC:1.1.1.-] (A)
evm.model.scaffold_1765.15	TTLL12; tubulin tyrosine ligase-like family member 12; K16609 tubulin--tyrosine ligase-like protein 12 (A)
evm.model.scaffold_1897.43	FBXO16; F-box protein 16; K10299 F-box protein 16 (A)
evm.model.scaffold_2351.11	TPI1; triosephosphate isomerase 1 (EC:5.3.1.1); K01803 triosephosphate isomerase (TIM) [EC:5.3.1.1] (A)
evm.model.scaffold_1868.26	hypothetical protein; K04662 bone morphogenetic protein 2/4 (A)
evm.model.scaffold_1692.41	E2F6; E2F transcription factor 6; K09390 transcription factor E2F6 (A)
evm.model.scaffold_1586.47.1	CCNC; cyclin C; K15161 cyclin C (A)
evm.model.scaffold_1645.70	FGF23; fibroblast growth factor 23; K04358 fibroblast growth factor (A)
evm.model.scaffold_1671.42.1	45 kDa calcium-binding protein-like; K19934 calcium-binding protein (A)
evm.model.scaffold_1752.101	VPS36; vacuolar protein sorting 36 homolog (S. cerevisiae); K12190 ESCRT-II complex subunit VPS36 (A)
evm.model.scaffold_1733.204	PTPRQ; protein tyrosine phosphatase, receptor type, Q; K16910 receptor-type tyrosine-protein phosphatase Q [EC:3.1.3.48] (A)
evm.model.scaffold_2037.6	NA
evm.model.scaffold_2094.9	IGFBP3; insulin-like growth factor binding protein 3; K10138 insulin-like growth factor-binding protein 3 (A)
evm.model.scaffold_1761.6.2	DAPP1; dual adaptor of phosphotyrosine and 3-phosphoinositides; K12229 dual adapter for phosphotyrosine and 3-phosphotyrosine and 3-phosphoinositide (A)
evm.model.scaffold_1726.151	CCDC102A; coiled-coil domain containing 102A; K16759 coiled-coil domain-containing protein 102A (A)
evm.model.scaffold_2098.1	NA
evm.model.scaffold_2006.4	IPPK; inositol 1,3,4,5,6-pentakisphosphate 2-kinase (EC:2.7.1.158); K10572 inositol-pentakisphosphate 2-kinase [EC:2.7.1.158] (A)
evm.model.scaffold_1731.15	RTCA; RNA 3'-terminal phosphate cyclase; K01974 RNA 3'-terminal phosphate cyclase (ATP) [EC:6.5.1.4] (A)
evm.model.scaffold_2315.1	CCNG2; cyclin G2; K10146 cyclin G2 (A)
evm.model.scaffold_1643.75.1	ALKBH8; alkB homolog 8, tRNA methyltransferase; K10770 alkylated DNA repair protein alkB homolog 8 [EC:1.14.11.- 2.1.1.229] (A)
evm.model.scaffold_1732.199	TRMT44, C4orf23, METTL19, TRM44; tRNA methyltransferase 44 homolog (S. cerevisiae); K15447 tRNASer (uridine44-2'-O)-methyltransferase [EC:2.1.1.211] (A)
evm.model.scaffold_1584.96	hypothetical protein; K04828 acid-sensing ion channel 2 (A)
evm.model.scaffold_2396.17	IWS1; IWS1 homolog (S. cerevisiae); K17498 transcription factor SPN1 (A)
evm.model.scaffold_1854.163	SUMO2; small ubiquitin-like modifier 2; K12160 small ubiquitin-related modifier (A)
evm.model.scaffold_2197.30	KRT18; keratin 18, type I; K07604 type I keratin, acidic (A)
evm.model.scaffold_1626.85.1	PHYH; phytanoyl-CoA 2-hydroxylase; K00477 phytanoyl-CoA hydroxylase [EC:1.14.11.18] (A)
evm.model.scaffold_1406.570	SRSF11; serine/arginine-rich splicing factor 11; K12899 splicing factor, arginine/serine-rich 11 (A)
evm.model.scaffold_1648.171	ALX3; ALX homeobox 3; K09323 homeobox protein aristaless-like 3 (A)
evm.model.scaffold_1764.94	WNT10A; wingless-type MMTV integration site family, member 10A; K01357 wingless-type MMTV integration site family, member 10 (A)
evm.model.scaffold_1758.240	UNG; uracil DNA glycosylase; K03648 uracil-DNA glycosylase [EC:3.2.2.27] (A)
evm.model.scaffold_1660.20	NA
evm.model.scaffold_132337.11.1	HACD4, PTPLAD2; 3-hydroxyacyl-CoA dehydratase 4; K10703 very-long-chain (3R)-3-hydroxyacyl-CoA dehydratase [EC:4.2.1.134] (A)
evm.model.scaffold_1660.81	FAS; Fas cell surface death receptor; K04390 tumor necrosis factor receptor superfamily member 6 (A)
evm.model.scaffold_2130.96	NA
evm.model.scaffold_1660.149	COX15; cytochrome c oxidase assembly homolog 15 (yeast); K02259 cytochrome c oxidase assembly protein subunit 15 (A)
evm.model.scaffold_132331.32	UGCG; UDP-glucose ceramide glucosyltransferase; K00720 ceramide glucosyltransferase [EC:2.4.1.80] (A)
